# Supplementary material for: Response surface methodology to optimize the green synthesis process of cefotaxime sodium: Collaborative improvement of yield, crystal form control and environmental benefits
Source: PLoS One. 2026 May 14;21(5):e0348350. doi: 10.1371/journal.pone.0348350 (PMC13175341; doi:10.1371/journal.pone.0348350)
Supplement: S1 File — Includes raw data for plotting the experimental results of reaction temperature, isopropyl alcohol dosage and salt-forming agent ratio. (XLSX) [file pone.0348350.s001.xlsx]

## Sheet: Salt-forming agent ratio
Salt-forming agent ratio	Yield
	%
1:0	85
0:1	88.62
1:2	91.64
1:1	92.3
2:1	90.2

## Sheet: Temperature
Temperature	Yield
℃	%
0	84.62
5	86.24
10	89.21
15	93.14
20	83.53

## Sheet: Dosage of isopropanol
Dosage of isopropanol	Yield
mL	%
60	75.6
80	78.92
100	93.1
120	86.5
140	84.23
