# Supplementary material for: Response surface methodology to optimize the green synthesis process of cefotaxime sodium: Collaborative improvement of yield, crystal form control and environmental benefits
Source: PLoS One. 2026 May 14;21(5):e0348350. doi: 10.1371/journal.pone.0348350 (PMC13175341; doi:10.1371/journal.pone.0348350)
Supplement: S2 File — Includes raw data for plotting the response surface prediction results. (XLSX) [file pone.0348350.s002.xlsx]

## Sheet: Prediction figure data
Actual	Predicted
(%)	(%)
78	77.37
77	76.37
83.5	84.12
83	83.62
83	83.745
82	82.745
84	83.245
83.5	82.745
75	74.875
86.5	85.115
76.5	77.865
81.5	81.625
94	93.26
92.9	93.26
93.1	93.26
92.3	93.26
94	93.26
