# Supplementary material for: Response surface methodology to optimize the green synthesis process of cefotaxime sodium: Collaborative improvement of yield, crystal form control and environmental benefits
Source: PLoS One. 2026 May 14;21(5):e0348350. doi: 10.1371/journal.pone.0348350 (PMC13175341; doi:10.1371/journal.pone.0348350)
Supplement: S3 File — Includes raw data for plotting the interaction results of experimental factors. (XLSX) [file pone.0348350.s003.xlsx]

## Sheet: IPA-Salt_Ratio
74.8736250000001	76.2116	77.4824365296567	78.6861	79.8226	80.8919535119667	81.8941	82.8291646253902	83.697030119667	84.4977355723204	85.2312809833506	85.8976663527575	86.4968916805411	87.0289569667013	87.4938622112382	87.8916074141519	88.2221925754422	88.4856176951093	88.681882773153	88.8109878095734	88.8729328043705	88.8677177575442	88.7953426690947	88.6558075390219	88.4491123673257	88.1752571540063	87.8342418990634	87.4260666024973	86.9507312643081	86.4082358844953	85.7985804630593	85.1217650000001
75.6343962486993	76.9656182674298	78.229680244537	79.4265821800208	80.5563240738813	81.6189059261186	82.6143277367325	83.5425895057232	84.4036912330905	85.1976329188344	85.9244145629552	86.5840361654526	87.1764977263267	87.7017992455775	88.1599407232049	88.5509221592091	88.8747435535899	89.1314049063476	89.3209062174818	89.4432474869927	89.4984287148803	89.4864499011446	89.4073110457856	89.2610121488033	89.0475532101977	88.7669342299688	88.4191552081165	88.0042161446409	87.5221170395421	86.9728578928199	86.3564387044745	85.6728594745057
76.3509011238294	77.6753593756504	78.9326575858481	80.1227957544225	81.2457738813736	82.3015919667014	83.2902500104058	84.2117480124871	85.0660859729449	85.8532638917794	86.5732817689907	87.2261396045786	87.8118373985432	88.3303751508845	88.7817528616025	89.1659705306972	89.4830281581686	89.7329257440167	89.9156632882415	90.031240790843	90.0796582518212	90.0609156711759	89.9750130489074	89.8219503850157	89.6017276795006	89.3143449323622	88.9598021436004	88.5380993132154	88.0492364412072	87.4932135275755	86.8700305723206	86.1796875754423
77.0231396253902	78.3408341103017	79.5914	80.774742955255	81.8909573152966	82.9400116337149	83.9219059105099	84.8366401456816	85.6842	86.464628491155	87.1778826014568	87.8239766701353	88.4029106971904	88.9146846826223	89.3592986264307	89.736752528616	90.0470463891779	90.2901802081166	90.4661539854319	90.5749677211239	90.6166214151926	90.5911150676379	90.4984	90.3386222476588	90.1116357752342	89.8174892611863	89.4561827055151	89.0277161082206	88.5320894693029	87.9693027887617	87.3393560665973	86.6422493028097
77.6511117533819	78.962042471384	80.2058131477628	81.3824237825183	82.4918743756504	83.5341649271592	84.5092954370447	85.417265905307	86.2580763319459	87.0317267169614	87.7382170603537	88.3775473621228	88.9497176222685	89.4547278407908	89.8925780176898	90.2632681529656	90.566798246618	90.8031682986473	90.9723783090531	91.0744282778356	91.1093182049948	91.0770480905307	90.9776179344433	90.8110277367326	90.5772774973986	90.2763672164412	89.9082968938605	89.4730665296565	88.9706761238294	88.4011256763787	87.7644151873049	87.0605446566078
78.2348175078044	79.538984458897	80.7759913683663	81.9458382362124	83.048525062435	84.0840518470343	85.0524185900104	85.9536252913632	86.7876719510927	87.5545585691987	88.2542851456816	88.8868516805411	89.4522581737774	89.9505046253902	90.3815910353798	90.7455174037461	91.042283730489	91.2718900156088	91.4343362591052	91.5296224609782	91.557748621228	91.5187147398543	91.4125208168575	91.2391668522373	90.9986528459938	90.690978798127	90.3161447086368	89.8741505775234	89.3649964047868	88.7886821904266	88.1452079344433	87.4345736368367
78.7742568886576	80.0716600728408	81.3019032154006	82.4649863163372	83.5609093756503	84.5896723933402	85.5512753694068	86.4457183038502	87.2730011966701	88.0331240478667	88.7260868574401	89.3518896253902	89.9105323517169	90.4020150364204	90.8263376795004	91.1835002809572	91.4735028407908	91.6963453590011	91.852027835588	91.9405502705516	91.9619126638918	91.9161150156087	91.8031573257024	91.6230395941728	91.3757618210198	91.0613240062435	90.6797261498439	90.230968251821	89.7150503121749	89.1319723309053	88.4817343080125	87.7643362434964
79.2694298959417	80.5600693132154	81.7835486888658	82.9398680228928	84.0290273152966	85.051026566077	86.0058657752341	86.893544942768	87.7140640686785	88.4674231529656	89.1536221956295	89.7726611966702	90.3245401560874	90.8092590738814	91.2268179500519	91.5772167845993	91.8604555775234	92.0765343288242	92.2254530385017	92.3072117065557	92.3218103329866	92.2692489177939	92.1495274609782	91.9626459625391	91.7086044224767	91.3874028407909	90.9990412174818	90.5435195525494	90.0208378459938	89.4309960978148	88.7739943080125	88.049832476587
79.7203365296566	81.0042121800208	82.2209277887617	83.3704833558793	84.4528788813736	85.4681143652445	86.4161898074922	87.2971052081166	88.1108605671177	88.8574558844953	89.5368911602498	90.1491663943809	90.6942815868887	91.1722367377732	91.5830318470343	91.9266669146722	92.2031419406868	92.4124569250781	92.5546118678461	92.6296067689907	92.6374416285121	92.5781	92.4516312226847	92.2579859573362	91.9971806503643	91.669215301769	91.2740899115505	90.8118044797087	90.2823590062436	89.6857534911551	89.0219879344434	88.2910623361083
80.1269767898023	81.404088673257	82.6140405150884	83.7568323152966	84.8324640738814	85.8409357908428	86.782247466181	87.656399099896	88.4633906919875	89.2032222424557	89.8758937513007	90.4814052185224	91.0197566441207	91.4909480280957	91.8949793704474	92.2318506711758	92.501561930281	92.7041131477628	92.8395043236213	92.9077354578564	92.9088065504683	92.8427176014568	92.709468610822	92.509059578564	92.2414905046827	91.9067613891779	91.5048722320499	91.0358230332986	90.4996137929241	89.8962445109261	89.2257151873049	88.4880258220604
80.4893506763787	81.759698792924	82.9628868678461	84.0989149011447	85.1678	86.169490842872	87.1040387513006	87.9714266181062	88.7716544432883	89.5047222268469	90.1706299687824	90.7693776690947	91.3009653277836	91.7653929448491	92.1626605202913	92.4927680541102	92.7557155463059	92.9515029968783	93.0801304058273	93.141597773153	93.1359050988554	93.0630523829344	92.9230396253902	92.7158668262227	92.4415339854319	92.1000411030177	91.6913881789802	91.2155752133194	90.6726022060354	90.0624691571279	89.3851760665973	88.6407229344434
80.8074581893861	82.0710425390219	83.2674668470344	84.3967311134236	85.4588353381894	86.4537795213319	87.3815636628512	88.2421877627472	89.0356518210198	89.761955837669	90.4210998126951	91.0130837460978	91.5379076378772	91.9955714880333	92.386075296566	92.7094190634755	92.9656027887617	93.1546264724246	93.2764901144642	93.3311937148804	93.3187372736734	93.2391207908428	93.0923442663892	92.8784077003123	92.5973110926119	92.2490544432882	91.8336377523413	91.3510610197711	90.8013242455776	90.1844274297606	89.5003705723205	88.7491536732571
81.0812993288242	82.3381199115505	83.5277804526535	84.6502809521332	85.7056214099896	86.6938018262226	87.6148222008324	88.468682533819	89.2553828251821	89.9749230749218	90.6273032830385	91.2125234495317	91.7305835744016	92.1814836576483	92.5652236992715	92.8818036992715	93.1312236576483	93.3134835744017	93.4285834495318	93.4765232830385	93.457303074922	93.3709228251821	93.2173825338189	92.9966822008325	92.7088218262227	92.3538014099896	91.9316209521332	91.4422804526534	90.8857799115505	90.2621193288241	89.5712987044745	88.8133180385016
81.310874094693	82.5609309105099	83.7438276847034	84.8595644172737	85.9081411082206	86.8895577575442	87.8038143652445	88.6509109313215	89.4308474557752	90.1436239386055	90.7892403798126	91.3676967793964	91.8789931373569	92.323129453694	92.7001057284078	93.0099219614984	93.2525781529656	93.4280743028095	93.5364104110302	93.5775864776275	93.5516025026015	93.4584584859521	93.2981544276795	93.0706903277836	92.7760661862643	92.4142820031217	91.9853377783558	91.4892335119666	90.9259692039542	90.2955448543184	89.5979604630593	88.833216030177
81.4961824869927	82.7394755359001	83.9156085431842	85.024581508845	86.0663944328825	87.0410473152966	87.9485401560874	88.788872955255	89.5620457127992	90.2680584287201	90.9069111030177	91.4786037356921	91.983136326743	92.4205088761707	92.790721383975	93.0937738501561	93.3296662747139	93.4983986576484	93.5999709989595	93.6343832986473	93.6016355567119	93.501727773153	93.3346599479709	93.1004320811656	92.7990441727368	92.4304962226847	91.9947882310094	91.4919201977107	90.9218921227889	90.2847040062435	89.580355848075	88.8088476482832
81.6372245057232	82.8737537877211	84.0431230280957	85.145332226847	86.180381383975	87.1482704994797	88.0489995733611	88.8825686056192	89.6489775962539	90.3482265452653	90.9803154526535	91.5452443184183	92.0430131425599	92.4736219250781	92.8370706659729	93.1333593652445	93.3624880228928	93.5244566389179	93.6192652133196	93.6469137460978	93.6074022372529	93.5007306867846	93.326899094693	93.0859074609782	92.7778	92.4024440686785	91.9599723100936	91.4503405098855	90.8735486680542	90.2295967845994	89.5184848595214	88.7402128928201
81.7340001508845	82.963765665973	84.126371139438	85.2218165712799	86.2501019614984	87.2112273100936	88.1051926170655	88.9319978824142	89.6916431061394	90.3841282882413	91.0095	91.5676185275754	92.0586235848074	92.4824686004162	92.8391535744016	93.1286785067637	93.3510433975026	93.5062482466181	93.5942930541104	93.6151778199792	93.5689025442248	93.455467226847	93.274871867846	93.0271164672217	92.712201024974	92.330125541103	91.8808900156087	91.3644944484911	90.7809388397503	90.130223189386	89.4123474973986	88.6273117637877
81.7865094224766	83.0095111706556	84.1653528772113	85.2540345421437	86.2755561654527	87.2299177471384	88.1171192872008	88.9372	89.6900422424558	90.3757636576482	90.9943250312174	91.5457263631634	92.029967653486	92.4470489021852	92.7969701092611	93.0797312747138	93.2953323985432	93.4437734807493	93.525054521332	93.5391755202914	93.4861364776276	93.3659373933403	93.1785782674298	92.924059099896	92.6023798907389	92.2135406399584	91.7575413475546	91.2343820135275	90.6440626378773	89.9865832206035	89.2619437617066	88.4701442611864
81.7947523204995	83.010990301769	84.1600682414152	85.2419861394381	86.2567439958377	87.2043418106139	88.0847795837668	88.8980573152966	89.6441750052029	90.3231326534858	90.9349302601456	91.4795678251821	91.9570453485952	92.367362830385	92.7105202705514	92.9865176690946	93.1953550260146	93.3370323413111	93.4115496149845	93.4189068470343	93.359104037461	93.2321411862643	93.0380182934443	92.7767353590011	92.4482923829344	92.0526893652445	91.5899263059313	91.0600032049947	90.462920062435	89.7986768782518	89.0672736524454	88.2687103850157
81.7587288449532	82.9682030593132	84.1105172320499	85.1856713631633	86.1936654526535	87.1344995005203	88.0081735067638	88.814687471384	89.5540413943809	90.2262352757543	90.8312691155047	91.3691429136316	91.8398566701353	92.2434103850156	92.5798040582725	92.8490376899063	93.0511112799168	93.1860248283039	93.2537783350677	93.2543718002081	93.1878052237253	93.0540786056192	92.8531919458897	92.585145244537	92.2499385015609	91.8475717169615	91.3780448907388	90.8413580228927	90.2375111134236	89.5665041623309	88.828337169615	88.0230101352758
81.6784389958377	82.8811494432883	84.0166998491155	85.0850902133195	86.0863205359002	87.0203908168575	87.8873010561914	88.6870512539023	89.4196414099897	90.0850715244537	90.6833415972945	91.214451628512	91.6784016181062	92.075191566077	92.4048214724245	92.6672913371488	92.8626011602498	92.9907509417274	93.0517406815818	93.0455703798128	92.9722400364205	92.8317496514048	92.6240992247659	92.3492887565038	92.0073182466182	91.5981876951093	91.1218971019771	90.5784464672217	89.967835790843	89.2900650728408	88.5451343132155	87.7330435119668
81.5538827731529	82.749829453694	83.8786160926119	84.9402426899063	85.9347092455775	86.8620157596254	87.7221622320499	88.5151486628512	89.2409750520291	89.8996413995837	90.4911477055151	91.0154939698231	91.4726801925078	91.8627063735692	92.1855725130072	92.441278610822	92.6298246670135	92.7512106815817	92.8054366545266	92.7925025858481	92.7124084755464	92.5651543236212	92.3507401300728	92.0691658949012	91.7204316181062	91.3045372996878	90.8214829396462	90.2712685379813	89.6538940946931	88.9693596097815	88.2176650832467	87.3988105150885
81.385060176899	82.5742430905306	83.696265962539	84.7511287929241	85.7388315816857	86.6593743288241	87.5127570343391	88.298979698231	89.0180423204995	89.6699449011445	90.2546874401664	90.772269937565	91.2226923933402	91.6059548074922	91.9220571800207	92.1709995109261	92.3527818002081	92.4674040478668	92.5148662539022	92.4951684183143	92.4083105411031	92.2542926222684	92.0331146618106	91.7447766597295	91.389278616025	90.9666205306972	90.476802403746	89.9198242351716	89.295686024974	88.6043877731529	87.8459294797086	87.020311144641
81.171971207076	82.3543903537982	83.469649458897	84.5177485223726	85.4986875442248	86.4124665244536	87.2590854630593	88.0385443600417	88.7508432154007	89.3959820291362	89.9739608012487	90.4847795317378	90.9284382206036	91.304936867846	91.6142754734651	91.8564540374609	92.0314725598335	92.1393310405828	92.1800294797087	92.1535678772113	92.0599462330906	91.8991645473465	91.6712228199792	91.3761210509886	91.0138592403747	90.5844373881374	90.0878554942768	89.5241135587929	88.8932115816858	88.1951495629553	87.4299275026015	86.5975454006244
80.9146158636837	82.0902712434964	83.1987665816858	84.2401018782519	85.2142771331946	86.121292346514	86.9611475182101	87.733842648283	88.4393777367326	89.0777527835587	89.6489677887617	90.1530227523413	90.5899176742976	90.9596525546306	91.2622273933402	91.4976421904266	91.6658969458897	91.7669916597295	91.800926331946	91.767700962539	91.6673155515089	91.4997700988553	91.2650646045785	90.9631990686785	90.5941734911551	90.1579878720083	89.6546422112383	89.0841365088449	88.4464707648284	87.7416449791883	86.9696591519251	86.1305132830386
80.6129941467221	81.7818857596253	82.8836173309053	83.9181888605619	84.8856003485952	85.7858517950051	86.6189431997918	87.3848745629552	88.0836458844953	88.7152571644119	89.2797084027054	89.7769995993756	90.2071307544225	90.5701018678459	90.8659129396461	91.094563969823	91.2560549583766	91.350385905307	91.377556810614	91.3375676742976	91.2304184963579	91.0561092767949	90.8146400156087	90.5060107127992	90.1302213683663	89.6872719823101	89.1771625546305	88.5998930853277	87.9554635744016	87.2438740218522	86.4651244276795	85.6192147918835
80.2671060561915	81.4292339021852	82.5242017065557	83.5520094693028	84.5126571904267	85.4061448699271	86.2324725078043	86.9916401040583	87.6836476586889	88.3084951716961	88.8661826430801	89.3567100728408	89.7800774609782	90.1362848074922	90.4253321123829	90.6472193756504	90.8019465972945	90.8895137773154	90.9099209157129	90.8631680124871	90.749255067638	90.5681820811655	90.3199490530698	90.0045559833508	89.6220028720084	89.1722897190427	88.6554165244537	88.0713832882414	87.4201900104059	86.7018366909469	85.9163233298648	85.0636499271593
79.8769515920915	81.0323156711758	82.1205197086368	83.1415637044745	84.0954476586889	84.9821715712799	85.8017354422476	86.5541392715921	87.2393830593132	87.857466805411	88.4083905098855	88.8921541727368	89.3087577939646	89.6582013735692	89.9404849115504	90.1556084079084	90.3035718626431	90.3843752757545	90.3980186472425	90.3445019771072	90.2238252653487	90.0359885119667	89.7809917169615	89.4588348803331	89.0695180020812	88.6130410822061	88.0894041207076	87.4986071175858	86.8406500728409	86.1155329864724	85.3232558584808	84.4638186888658
79.4425307544226	80.5911310665974	81.6725713371488	82.686851566077	83.6339717533819	84.5139318990635	85.3267320031217	86.0723720655567	86.7508520863684	87.3621720655567	87.9063320031217	88.3833318990635	88.7931717533819	89.135851566077	89.4113713371487	89.6197310665972	89.7609307544225	89.8349704006244	89.841850005203	89.7815695681582	89.6541290894902	89.4595285691987	89.1977680072841	88.8688474037462	88.4727667585849	88.0095260718003	87.4791253433923	86.8815645733611	86.2168437617066	85.4849629084287	84.6859220135277	83.8197210770032
78.9638435431842	80.1056800884495	81.1803565920916	82.1878730541103	83.1282294745058	84.0014258532778	84.8074621904266	85.5463384859522	86.2180547398543	86.8226109521331	87.3600071227888	87.830243251821	88.2333	88.5692353850156	88.8379913891778	89.0395873517169	89.1740232726327	89.2412991519251	89.2414149895942	89.1744	89.0401665400625	88.8388022528616	88.5702779240375	88.2345935535901	87.8317491415193	87.3617446878252	86.8245801925078	86.2202556555671	85.5487710770032	84.8101264568158	84.0043217950052	83.1313570915714
78.4408899583767	79.5759627367326	80.6438754734651	81.6446281685744	82.5782208220603	83.4446534339229	84.2439260041622	84.9760385327783	85.6409910197711	86.2387834651404	86.7694158688865	87.2328882310093	87.6292005515088	87.958352830385	88.2203450676378	88.4151772632673	88.5428494172736	88.6033615296566	88.5967136004163	88.5229056295525	88.3819376170656	88.1738095629552	87.8985214672216	87.5560733298647	87.1464651508845	86.6696969302809	86.1257686680541	85.5146803642039	84.8364320187305	84.0910236316337	83.2784552029136	82.3987267325703
77.8737	79.0019790114464	80.0631279812696	81.0571169094693	81.9839457960458	82.843614640999	83.6361234443288	84.3614722060355	85.0196609261187	85.6106896045785	86.1345582414152	86.5912668366286	86.9808153902186	87.3032039021852	87.5584323725286	87.7465008012487	87.8674091883455	87.9211575338191	87.9077458376692	87.827174099896	87.6794423204996	87.4645504994798	87.1824986368367	86.8332867325703	86.4169147866806	85.9333827991676	85.3826907700313	84.7648386992716	84.0798265868888	83.3276544328825	82.508322237253	81.6218300000001

## Sheet: Temp-IPA
76.3245	76.8911034547347	77.4176128511967	77.9040181893861	78.3503194693028	78.756516690947	79.1226098543184	79.4485989594173	79.7344840062435	79.9802649947972	80.1859419250781	80.3515147970864	80.4769836108221	80.5623483662852	80.6076090634756	80.6127657023934	80.5778182830385	80.5027668054111	80.387611269511	80.2323516753383	80.0369880228928	79.8015203121749	79.5259485431842	79.210272715921	78.8544928303851	78.4586088865766	78.0226208844953	77.5465288241416	77.0303327055151	76.4740325286161	75.8776282934444	75.2411200000001
77.5845190114465	78.1516527575443	78.6786824453695	79.165608074922	79.6124296462019	80.0191471592093	80.3857606139439	80.7122700104059	80.9986753485953	81.2449766285121	81.4511738501561	81.6172670135277	81.7432561186264	81.8291411654528	81.8749221540063	81.8805990842873	81.8461719562956	81.7716407700313	81.6570055254943	81.5022662226848	81.3074228616025	81.0724754422478	80.7974239646202	80.4822684287202	80.1270088345474	79.7316451821021	79.2961774713841	78.8206057023934	78.3049298751302	77.7491499895942	77.1532660457857	76.5172780437046
78.7773879812695	79.3450420187306	79.8725919979189	80.3600379188346	80.8073797814776	81.2146175858482	81.5817513319459	81.9087810197711	82.1957066493236	82.4425282206036	82.6492457336108	82.8158591883455	82.9423685848075	83.0287739229969	83.0750752029137	83.0812724245578	83.0473655879292	82.9733546930282	82.8592397398543	82.7050207284079	82.5106976586888	82.2762705306972	82.0017393444329	81.687104099896	81.3323647970864	80.9375214360042	80.5025740166493	80.0275225390218	79.5123670031218	78.9571074089491	78.3617437565037	77.7262760457857
79.9030969094693	80.4712712382935	80.999341508845	81.4873077211239	81.9351698751301	82.3429279708638	82.7105820083247	83.0381319875131	83.3255779084288	83.5729197710719	83.7801575754423	83.9472913215402	84.0743210093653	84.1612466389179	84.2080682101978	84.2147857232051	84.1813991779397	84.1079085744017	83.9943139125911	83.8406151925079	83.646812414152	83.4129055775235	83.1388946826223	82.8247797294486	82.4705607180022	82.0762376482831	81.6418105202914	81.1672793340271	80.6526440894902	80.0979047866806	79.5030614255984	78.8681140062436
80.9616457960458	81.5303404162331	82.0589309781478	82.5474174817899	82.9957999271592	83.4040783142561	83.7722526430802	84.1003229136317	84.3882891259105	84.6361512799168	84.8439093756504	85.0115634131114	85.1391133922997	85.2265593132155	85.2739011758585	85.281138980229	85.2482727263268	85.175302414152	85.0622280437046	84.9090496149844	84.7157671279916	84.4823805827264	84.2088899791884	83.8952953173778	83.5415965972945	83.1477938189387	82.7138869823102	82.239876087409	81.7257611342352	81.1715421227888	80.5772190530698	79.9427919250781
81.9530346409989	82.5222495525494	83.0513604058273	83.5403672008325	83.9892699375651	84.398068616025	84.7667632362124	85.0953537981269	85.383840301769	85.6322227471384	85.8405011342352	86.0086754630594	86.1367457336108	86.2247119458898	86.2725740998959	86.2803321956296	86.2479862330905	86.1755362122789	86.0629821331947	85.9103239958377	85.7175618002081	85.484695546306	85.2117252341312	84.8986508636838	84.5454724349636	84.1521899479709	83.7188034027055	83.2453127991676	82.731718137357	82.1780194172737	81.5842166389179	80.9503098022893
82.8772634443289	83.4469986472425	83.9766297918835	84.4661568782519	84.9155799063476	85.3248988761707	85.6941137877212	86.023224640999	86.3122314360042	86.5611341727368	86.7699328511968	86.938627471384	87.0672180332987	87.1557045369408	87.2040869823101	87.2123653694069	87.180539698231	87.1086099687826	86.9965761810615	86.8444383350677	86.6521964308013	86.4198504682623	86.1474004474507	85.8348463683663	85.4821882310094	85.0894260353799	84.6565597814777	84.1835894693028	83.6705150988554	83.1173366701353	82.5240541831426	81.8906676378773
83.7343322060354	84.3045877003122	84.8347391363164	85.3247865140479	85.7747298335068	86.1845690946931	86.5543042976067	86.8839354422477	87.173462528616	87.4228855567118	87.6322045265349	87.8014194380853	87.9305302913632	88.0195370863684	88.0684398231009	88.0772385015608	88.0459331217481	87.9745236836629	87.8630101873049	87.7113926326743	87.5196710197711	87.2878453485952	87.0159156191467	86.7038818314256	86.3517439854319	85.9595020811655	85.5271561186264	85.0547060978148	84.5421520187306	83.9894938813736	83.3967316857441	82.7638654318419
84.5242409261187	85.0950167117586	85.6256884391259	86.1162561082207	86.5667197190427	86.9770792715922	87.347334765869	87.6774862018731	87.9675335796046	88.2174768990636	88.4273161602498	88.5970513631634	88.7266825078044	88.8162095941728	88.8656326222685	88.8749515920916	88.8441665036421	88.7733	88.6622841519251	88.5111868886577	88.3199855671177	88.088680187305	87.8172707492196	87.5057572528616	87.1541396982311	86.7624180853279	86.330592414152	85.8586626847035	85.3466288969824	84.7944910509886	84.2022491467222	83.5699031841832
85.2469896045786	85.8182856815817	86.3494777003122	86.8405656607701	87.2915495629552	87.7024294068679	88.0732051925078	88.4038769198752	88.6944445889698	88.9449081997919	89.1552677523414	89.3255232466181	89.4556746826222	89.5457220603539	89.5956653798127	89.605504640999	89.5752398439126	89.5048709885536	89.394398074922	89.2438211030177	89.0531400728408	88.8223549843913	88.5514658376691	88.2404726326743	87.8893753694069	87.4981740478669	87.0668686680542	86.5954592299688	86.0839457336108	85.5323281789803	84.940606566077	84.3087808949012
85.9025782414152	86.4743946097815	87.0061069198751	87.4977151716962	87.9492193652445	88.3606195005203	88.7319155775234	89.0631075962539	89.3541955567117	89.605179458897	89.8160593028096	89.9868350884495	90.1175068158169	90.2080744849116	90.2585380957336	90.268897648283	90.2391531425598	90.1693045785641	90.0593519562955	89.9092952757544	89.7191345369406	89.4888697398544	89.2185008844953	88.9080279708637	88.5574509989594	88.1667699687826	87.735984880333	87.2650957336107	86.754102528616	86.2030052653486	85.6118039438085	84.9804985639958
86.4910068366286	87.063343496358	87.5955760978148	88.087704640999	88.5397291259106	88.9516495525495	89.3234659209158	89.6551782310094	89.9467864828303	90.1982906763788	90.4096908116546	90.5809868886576	90.7121789073882	90.8032668678461	90.8542507700312	90.8651306139438	90.8359063995838	90.7665781269512	90.6571457960458	90.5076094068679	90.3179689594173	90.0882244536941	89.8183758896982	89.5084232674298	89.1583665868887	88.768205848075	88.3379410509885	87.8675721956296	87.357099281998	86.8065223100937	86.2158412799168	85.5850561914673
87.0122753902185	87.5851323413111	88.1178852341311	88.6105340686785	89.0630788449532	89.4755195629553	89.8478562226847	90.1800888241415	90.4722173673256	90.7242418522373	90.9361622788762	91.1079786472424	91.2396909573361	91.3312992091572	91.3828034027055	91.3942035379812	91.3654996149843	91.2966916337149	91.1877795941727	91.038763496358	90.8496433402706	90.6204191259105	90.3510908532778	90.0416585223725	89.6921221331946	89.302481685744	88.8727371800208	88.402888616025	87.8929359937566	87.3428793132154	86.7527185744017	86.1224537773153
87.4663839021852	88.039761144641	88.5730343288241	89.0662034547347	89.5192685223726	89.9322295317379	90.3050864828304	90.6378393756504	90.9304882101977	91.1830329864725	91.3954737044745	91.5678103642039	91.7000429656608	91.792171508845	91.8441959937565	91.8561164203955	91.8279327887617	91.7596450988554	91.6512533506764	91.5027575442248	91.3141576795006	91.0854537565037	90.8166457752341	90.507733735692	90.1587176378773	89.7695974817899	89.3403732674298	88.8710449947971	88.3616126638918	87.8120762747138	87.2224358272633	86.5926913215401
87.8533323725286	88.4272299063476	88.9610233818939	89.4547127991676	89.9082981581686	90.321779458897	90.6951567013528	91.0284298855359	91.3215990114464	91.5746640790843	91.7876250884496	91.9604820395422	92.0932349323621	92.1858837669095	92.2384285431842	92.2508692611863	92.2232059209157	92.1554385223726	92.0475670655567	91.8995915504683	91.7115119771071	91.4833283454735	91.2150406555671	90.9066489073881	90.5581531009365	90.1695532362123	89.7408493132155	89.2720413319459	88.7631292924038	88.2141131945889	87.6249930385016	86.9957688241415
88.1731208012487	88.7475386264308	89.2818523933402	89.7760621019771	90.2301677523412	90.6441693444329	91.0180668782518	91.3518603537981	91.6455497710717	91.8991351300728	92.1126164308013	92.285993673257	92.4192668574401	92.5124359833507	92.5655010509885	92.5784620603538	92.5513190114464	92.4840719042664	92.3767207388137	92.2292655150884	92.0417062330905	91.814	91.5462754942768	91.238404037461	90.8904285223725	90.5023489490114	90.0741653173777	89.6058776274713	89.0974858792924	88.5489900728408	87.9603902081165	87.3316862851197
88.4257491883455	89.0006873048908	89.5355213631633	90.0302513631634	90.4848773048908	90.8993991883456	91.2738170135276	91.6081307804371	91.9023404890739	92.1564461394381	92.3704477315297	92.5443452653486	92.6781387408949	92.7718281581686	92.8254135171696	92.838894817898	92.8122720603538	92.745545244537	92.6387143704474	92.4917794380853	92.3047404474506	92.0775973985432	91.8103502913631	91.5029991259105	91.1555439021853	90.7679846201873	90.3403212799167	89.8725538813735	89.3646824245578	88.8167069094693	88.2286273361083	87.6004437044745
88.611217533819	89.1866759417274	89.7220302913632	90.2172805827264	90.6724268158169	91.0874689906349	91.4624071071801	91.7972411654527	92.0919711654526	92.3465971071801	92.5611189906349	92.7355368158169	92.8698505827264	92.9640602913633	93.0181659417274	93.032167533819	93.0060650676379	92.9398585431843	92.8335479604579	92.687133319459	92.5006146201873	92.2739918626432	92.0072650468263	91.7004341727368	91.3534992403747	90.9664602497399	90.5393172008326	90.0720700936525	89.5647189281999	89.0172637044746	88.4297044224767	87.8020410822061
88.7295258376692	89.3055045369408	89.8413791779397	90.3371497606661	90.7928162851198	91.2083787513009	91.5838371592093	91.919191508845	92.2144418002081	92.4695880332988	92.6846302081166	92.8595683246619	92.9944023829346	93.0891323829346	93.1437583246619	93.1582802081167	93.1326980332987	93.0670118002083	92.961221508845	92.8153271592092	92.6293287513008	92.4032262851198	92.137019760666	91.8307091779398	91.4842945369409	91.0977758376692	90.671153080125	90.2044262643081	89.6975953902187	89.1506604578565	88.5636214672217	87.9364784183143
88.780674099896	89.3571730905308	89.8935680228929	90.3898588969824	90.8460457127993	91.2621284703435	91.6381071696151	91.973981810614	92.2697523933403	92.5254189177941	92.7409813839751	92.9164397918835	93.0517941415193	93.1470444328825	93.202190665973	93.2172328407909	93.1921709573361	93.1270050156088	93.0217350156088	92.8763609573362	92.6908828407909	92.4653006659731	92.1996144328825	91.8938241415193	91.5479297918836	91.1619313839751	90.735828917794	90.2696223933403	89.7633118106141	89.216897169615	88.6303784703435	88.0037557127992
88.7646623204995	89.3416816024974	89.8785968262227	90.3754079916754	90.8321150988554	91.2487181477628	91.6252171383976	91.9616120707597	92.2579029448491	92.514089760666	92.7301725182102	92.9061512174818	93.0420258584808	93.1377964412071	93.1934629656608	93.2090254318419	93.1844838397503	93.1198381893862	93.0150884807492	92.8702347138398	92.6852768886577	92.460215005203	92.1950490634756	91.8897790634756	91.544405005203	91.1589268886577	90.7333447138398	90.2676584807492	89.7618681893861	89.2159738397503	88.6299754318419	88.0038729656608
88.6814904994798	89.2590300728408	89.7964655879293	90.2937970447452	90.7510244432883	91.1681477835589	91.5451670655568	91.8820822892821	92.1788934547347	92.4356005619148	92.6522036108222	92.8287026014569	92.965097533819	93.0613884079085	93.1175752237253	93.1336579812695	93.1096366805411	93.0455113215402	92.9412819042665	92.7969484287201	92.6125108949011	92.3879693028097	92.1233236524454	91.8185739438086	91.4737201768992	91.0887623517171	90.6637004682623	90.1985345265349	89.6932645265349	89.1478904682623	88.562412351717	87.9368301768991
88.5311586368367	89.1092185015609	89.6471743080125	90.1450260561915	90.6027737460978	91.0204173777316	91.3979569510926	91.7353924661811	92.0327239229969	92.2899513215401	92.5070746618107	92.6840939438085	92.8210091675338	92.9178203329865	92.9745274401665	92.9911304890739	92.9676294797087	92.9040244120709	92.8003152861603	92.6565021019772	92.4725848595213	92.248563558793	91.9844381997919	91.6802087825182	91.335875306972	90.951437773153	90.5268961810615	90.0622505306972	89.5575008220604	89.0126470551509	88.4276892299688	87.8026273465141
88.3136667325703	88.8922468886577	89.4307229864725	89.9290950260147	90.3873630072842	90.8055269302811	91.1835867950053	91.5215426014569	91.8193943496358	92.0771420395423	92.2947856711759	92.472325244537	92.6097607596254	92.7070922164413	92.7643196149845	92.7814429552551	92.7584622372529	92.6953774609783	92.5921886264308	92.4488957336109	92.2654987825183	92.0419977731531	91.7783927055151	91.4746835796046	91.1308703954216	90.7469531529658	90.3229318522373	89.8588064932363	89.3545770759627	88.8102436004163	88.2258060665974	87.6012644745058
88.0290147866806	88.6081152341312	89.1471116233091	89.6460039542145	90.1047922268471	90.5234764412072	90.9020565972946	91.2405326951093	91.5389047346514	91.797172715921	92.0153366389179	92.1933965036421	92.3313523100937	92.4292040582728	92.486951748179	92.5045953798128	92.4821349531738	92.4195704682624	92.3169019250781	92.1741293236213	91.9912526638918	91.7682719458898	91.505187169615	91.2019983350677	90.8587054422478	90.4753084911552	90.0518074817898	89.5882024141519	89.0844932882416	88.5406801040584	87.9567628616026	87.3327415608741
87.6772027991675	88.2568235379813	88.7963402185224	89.2957528407909	89.7550614047867	90.1743	90.5533663579605	90.8923627471384	91.1912550780437	91.4500433506764	91.6687275650365	91.8473077211238	91.9857838189386	92.0841558584808	92.1424238397503	92.1605877627472	92.1386476274714	92.0766034339231	91.9744551821021	91.8322028720084	91.649846503642	91.4273860770032	91.1648215920916	90.8621530489074	90.5193804474506	90.1365037877212	89.7135230697191	89.2504382934444	88.747249458897	88.2039565660771	87.6205596149845	86.9970586056192
87.2582307700313	87.8383718002082	88.3784087721125	88.8783416857441	89.338170541103	89.7578953381895	90.1375160770032	90.4770327575443	90.7764453798127	91.0357539438086	91.2549584495319	91.4340588969823	91.5730552861603	91.6719476170657	91.7307358896982	91.7494201040583	91.7280002601457	91.6664763579606	91.5648483975027	91.4231163787721	91.241280301769	91.0193401664933	90.7572959729449	90.4551477211239	90.1128954110303	89.730539042664	89.3080786160251	88.8455141311135	88.3428455879293	87.8000729864725	87.217196326743	86.5942156087409
86.7720986992716	87.3527600208117	87.8933172840791	88.3937704890739	88.8541196357961	89.2743647242456	89.6545057544225	89.9945427263268	90.2944756399584	90.5543044953174	90.7740292924039	90.9536500312175	91.0931667117586	91.1925793340271	91.2518878980229	91.2710924037461	91.2501928511967	91.1891892403747	91.0881	90.9468698439126	90.7655540582727	90.5441342143601	90.2826103121749	89.980982351717	89.6392503329865	89.2574142559834	88.8354741207077	88.3734299271592	87.8712816753382	87.3290293652446	86.7466729968783	86.1242125702394
86.2188065868887	86.799988199792	87.3410657544225	87.8420392507806	88.3029086888659	88.7236740686786	89.1043353902187	89.444892653486	89.7453458584808	90.005695005203	90.2259400936525	90.4060811238294	90.5461180957337	90.6460510093654	90.7058798647243	90.7256046618107	90.7052254006244	90.6447420811656	90.544154703434	90.4034632674299	90.222667773153	90.0017682206037	89.7407646097815	89.4396569406869	89.0984452133196	88.7171294276796	88.295709583767	87.8341856815818	87.332557721124	86.7908257023934	86.2089896253903	85.5870494901145
85.5983544328824	86.1800563371488	86.7216541831426	87.2231479708637	87.6845377003122	88.1058233714881	88.4870049843913	88.8280825390219	89.1290560353798	89.3899254734652	89.6106908532779	89.7913521748179	89.9319094380853	90.0323626430802	90.0927117898023	90.1129568782519	90.0930979084287	90.033134880333	89.9330677939646	89.7928966493236	89.6126	89.3922421852238	89.1317588657648	88.8311714880333	88.4904800520292	88.1096845577524	87.6887850052029	87.2277813943808	86.7266737252862	86.1854619979188	85.6041462122789	84.9827263683663
84.9107422372529	85.4929644328824	86.0350825702393	86.5370966493237	86.9990066701353	87.4208126326743	87.8025145369407	88.1441123829345	88.4456061706555	88.7069959001041	88.9282815712799	89.1094631841831	89.2505407388137	89.3515142351717	89.412383673257	89.4331490530697	89.4138103746098	89.3543676378773	89.254820842872	89.1151699895942	88.9354150780437	88.7155561082206	88.4555930801248	88.1555259937565	87.8153548491156	87.4350796462019	87.0147003850156	86.5542170655567	86.0536296878252	85.512938251821	84.9321427575442	84.3112432049948
84.1559700000001	84.7387124869928	85.2813509157129	85.7838852861604	86.2463155983352	86.6686418522374	87.0508640478669	87.3929821852238	87.694996264308	87.9569062851198	88.1787122476588	88.3604141519252	88.5020119979189	88.6035057856401	88.6648955150885	88.6861811862644	88.6673627991676	88.6084403537983	88.5094138501562	88.3702832882415	88.1910486680542	87.9717099895943	87.7122672528617	87.4127204578565	87.0730696045787	86.6933146930282	86.2734557232051	85.8134926951093	85.3134256087411	84.7733	84.1929792611864	83.5726000000001

## Sheet: Temp-Salt_Ratio
83.7478	84.3171141805412	84.8463118028095	85.3354053668054	85.7843948725287	86.1932803199792	86.5620617091571	86.8907390400625	87.1793123126951	87.4277815270551	87.6361466831425	87.8044077809573	87.9325648204995	88.020617801769	88.0685667247658	88.0764115894902	88.0441523959417	87.9717891441207	87.859321834027	87.7067504656608	87.5140750390219	87.2812955541104	87.008412010926	86.6954244094693	86.3423327497399	85.9491370317378	85.515837255463	85.0424334209157	84.5289255280958	83.9753135770032	83.3815975676379	82.7478
84.3956809261186	84.9655028928201	85.4952208012486	85.9848346514048	86.4343444432883	86.8437501768991	87.2130518522372	87.5422494693028	87.8313430280957	88.0803325286161	88.2892179708636	88.4579993548386	88.5866766805411	88.6752499479709	88.723719157128	88.7320843080125	88.7003454006244	88.6285024349637	88.5165554110301	88.3645043288241	88.1723491883455	87.9400899895942	87.6677267325701	87.3552594172737	87.0026880437044	86.6100126118627	86.1772331217481	85.704349573361	85.1913619667014	84.638270301769	84.045074578564	83.4117747970864
84.9992829786681	85.5696252315298	86.0998634261186	86.5899975624351	87.0400276404788	87.4499536602498	87.8197756217483	88.1494935249741	88.4391073699272	88.6886171566078	88.8980228850157	89.0673245551509	89.1965221670136	89.2856157206036	89.334605215921	89.3434906529657	89.3122720317378	89.2409493522373	89.1295226144642	88.9779918184184	88.7864	88.5546180515089	88.2827750806452	87.970828051509	87.6188	87.2266218184184	86.7943626144642	86.3219993522373	85.8095320317379	85.2569606529658	84.664285215921	84.0315057206036
85.5586186576483	86.1294811966702	86.6602396774193	87.150894099896	87.6014	88.0118907700313	88.3822	88.712471207076	89.0026053381894	89.2526354110302	89.4625614255983	89.6323833818939	89.7621012799168	89.851715119667	89.9012249011447	89.9106306243497	89.879932289282	89.8091298959418	89.6982234443289	89.5472129344434	89.3560983662852	89.1248797398544	88.8535570551509	88.5421303121749	88.1905995109262	87.7989646514049	87.3672257336109	86.8953827575442	86.3834357232051	85.8313846305932	85.2392294797087	84.6069702705516
86.0736879630593	86.6450707882415	87.1763495551509	87.6675242637878	88.118594914152	88.5295615062435	88.9004240400625	89.2311825156088	89.5218369328824	89.7723872918835	89.9828335926118	90.1531758350677	90.2834140192508	90.3735481451614	90.4235782127992	90.4335042221645	90.403326173257	90.333044066077	90.2226579006244	90.0721676768991	89.8815733949012	89.6508750546307	89.3800726560874	89.0691661992716	88.7181556841832	88.3270411108221	87.8958224791883	87.424499789282	86.9130730411031	86.3615422346515	85.7699073699272	85.1381684469303
86.5444908949012	87.1163940062436	87.6481930593132	88.1398880541104	88.5914789906349	89.0029658688866	89.3743486888658	89.7056274505724	89.9968021540062	90.2478727991676	90.4588393860562	90.6297019146722	90.7604603850157	90.8511147970864	90.9016651508845	90.9121	90.8824536836628	90.8126918626431	90.7028259833507	90.5528560457857	90.3627820499481	90.1326039958377	89.8623218834547	89.5519357127992	89.201445483871	88.8108511966702	88.3801528511967	87.9093504474505	87.3984439854319	86.8474334651404	86.2563188865765	85.6251002497399
86.9710274531738	87.5434508506764	88.0757701899063	88.5679854708638	89.0200966935484	89.4321038579605	89.8040069640999	90.1358060119668	90.4275010015609	90.6790919328824	90.8905788059313	91.0619616207076	91.1932403772113	91.2844150754423	91.3354857154006	91.3464522970864	91.3173148204994	91.2481	91.1387276925078	90.989278041103	90.7997243314257	90.5700665634756	90.3003047372528	89.9904388527575	89.6404689099897	89.2503949089491	88.8202168496358	88.3499347320499	87.8395485561915	87.2890583220604	86.6984640296566	86.0677656789802
87.3532976378772	87.9262413215402	88.4590809469303	88.951816514048	89.404448022893	89.8169754734652	90.1893988657649	90.521718199792	90.8139334755463	91.0660446930281	91.2780518522373	91.4499549531738	91.5817539958377	91.6734489802289	91.7250399063476	91.7365267741936	91.7079095837669	91.6391883350677	91.5303630280958	91.3814336628513	91.1924002393341	90.9632627575443	90.6940212174818	90.3846756191468	90.0352259625391	89.6456722476587	89.2160144745058	88.7462526430802	88.236386753382	87.6864168054111	87.0963427991675	86.4661647346515
87.6913014490115	88.2647654188347	88.798125330385	89.2913811836629	89.7445329786682	90.1575807154007	90.5305243938606	90.8633640140479	91.1560995759626	91.4087310796046	91.621258524974	91.7936819120708	91.9260012408949	92.0182165114464	92.0703277237253	92.0823348777316	92.0542379734651	91.9860370109262	91.8777319901145	91.7293229110302	91.5408097736733	91.3121925780438	91.0434713241415	90.7346460119668	90.3857166415193	89.9966832127992	89.5675457258064	89.0983041805412	88.5889585770032	88.0395089151925	87.4499551951093	86.8202974167535
87.9850388865765	88.5590231425599	89.0929033402705	89.5866794797087	90.0403515608742	90.4539195837669	90.8273835483871	91.1607434547347	91.4539993028095	91.7071510926119	91.9201988241415	92.0931424973985	92.225982112383	92.3187176690947	92.3713491675338	92.3838766077003	92.3562999895941	92.2886193132154	92.180834578564	92.0329	91.8449529344434	91.6168560249741	91.348655057232	91.0403500312175	90.6919409469303	90.3034278043705	89.874810603538	89.4060893444329	88.8972640270552	88.3483346514048	87.7593012174818	87.1301637252862
88.2345099505724	88.809014492716	89.3434149765869	89.8377114021853	90.291903769511	90.705992078564	91.0799763293444	91.4138565218523	91.7076326560873	91.9613	92.1748727497398	92.3483367091571	92.4816966103018	92.5749524531738	92.6281042377731	92.6411519640999	92.614095632154	92.5469352419355	92.4396707934443	92.2923022866806	92.1048297216442	91.8772530983351	91.6095724167533	91.3017876768991	90.9538988787721	90.5659060223725	90.1378091077003	89.6696081347555	89.161303103538	88.6128940140479	88.0243808662851	87.3957636602498
88.439714640999	89.0147394693029	89.549660239334	90.0444769510927	90.4991896045787	90.9137981997919	91.2883027367326	91.6227032154007	91.916999635796	92.1711919979189	92.385280301769	92.5592645473466	92.6931447346515	92.7869208636837	92.8405929344433	92.8541609469303	92.8276249011446	92.7609847970864	92.6542406347555	92.507392414152	92.3204401352759	92.093383798127	91.8262234027055	91.5189589490115	91.1715904370448	90.7841178668055	90.3565412382934	89.8888605515089	89.3810758064517	88.8331870031218	88.2451941415193	87.6170972216442
88.6006529578564	89.1761980723206	89.7116391285119	90.2069761264308	90.6622090660771	91.0773379474506	91.4523627705515	91.7872835353798	92.0821002419354	92.3368128902185	92.5514214802289	92.7259260119667	92.8603264854319	92.9546229006244	93.0088152575442	93.0229035561915	92.9968877965661	92.9307679786681	92.8245441024974	92.6782161680542	92.4917841753383	92.2652481243497	91.9986080150884	91.6918638475547	91.3450156217482	90.9580633376691	90.5310069953174	90.063846594693	89.5565821357961	89.0092136186265	88.4217410431842	87.7941644094694
88.7173249011447	89.2933903017691	89.8293516441206	90.3252089281998	90.7809621540063	91.1966113215401	91.5721564308013	91.9075974817898	92.2029344745057	92.4581674089491	92.6732962851196	92.8483211030177	92.9832418626432	93.0780585639959	93.1327712070759	93.1473797918835	93.1218843184184	93.0562847866806	92.9505811966701	92.8047735483871	92.6188618418314	92.3928460770032	92.1267262539021	91.8205023725287	91.4741744328824	91.0877424349637	90.6612063787721	90.194566264308	89.6878220915713	89.140973860562	88.554	87.9269652237253
88.7897304708637	89.3663161576484	89.9027977861602	90.3991753563997	90.8554488683664	91.2716183220604	91.6476837174819	91.9836450546306	92.2795023335067	92.5352555541103	92.7509047164412	92.9264498204995	93.0618908662852	93.1572278537981	93.2124607830385	93.2275896540063	93.2026144667014	93.1375352211239	93.0323519172737	92.8870645551509	92.7016731347555	92.4761776560875	92.2105781191467	91.9048745239335	91.5590668704475	91.1731551586889	90.7471393886577	90.2810195603538	89.7747956737774	89.2284677289282	88.6420357258065	88.0154996644121
88.8178696670136	89.3949756399585	89.9319775546306	90.4288754110303	90.8856692091572	91.3023589490115	91.6789446305932	92.0154262539023	92.3118038189386	92.5680773257024	92.7842467741936	92.9603121644121	93.096273496358	93.1921307700313	93.2478839854319	93.2635331425599	93.2390782414152	93.174519281998	93.069856264308	92.9250891883456	92.7402180541104	92.5152428616026	92.2501636108221	91.9449803017691	91.5996929344434	91.214301508845	90.788806024974	90.3232064828305	89.8175028824142	89.2716952237253	88.6857835067639	88.0597677315297
88.8017424895942	89.3793687486994	89.9168909495317	90.4143090920916	90.8716231763789	91.2888332023934	91.6659391701353	92.0029410796047	92.2998389308012	92.5566327237253	92.7733224583767	92.9499081347555	93.0863897528617	93.1827673126951	93.239040814256	93.2552102575442	93.2312756425599	93.1672369693029	93.0630942377731	92.9188474479709	92.734496599896	92.5100416935485	92.2454827289282	91.9408197060354	91.5961	91.2111814854319	90.7862062877211	90.3211270317378	89.8159437174818	89.2706563449532	88.6852649141519	88.0597694250781
88.7413489386057	89.319495483871	89.8575379708636	90.3554763995838	90.8133107700313	91.231041082206	91.6086673361082	91.9461895317378	92.2436076690947	92.500921748179	92.7181317689906	92.8952377315297	93.0322396357961	93.1291374817898	93.1859312695109	93.2026209989594	93.1792066701353	93.1156882830385	93.0120658376691	92.8683393340271	92.6845087721125	92.4605741519251	92.1965354734651	91.8923927367326	91.5481459417274	91.1637950884495	90.7393401768991	90.274781207076	89.7701181789803	89.2253510926118	88.6404799479708	88.0155047450573
88.6366890140479	89.2153558454735	89.7539186186264	90.2523773335068	90.7107319901146	91.1289825884495	91.507129128512	91.8451716103018	92.1431100338189	92.4009443990635	92.6186747060353	92.7963009547346	92.9338231451613	93.0312412773153	93.0885553511967	93.1057653668054	93.0828713241415	93.019873223205	92.9167710639958	92.773564846514	92.5902545707597	92.3668402367326	92.1033218444328	91.7996993938606	91.4559728850156	91.072142317898	90.6482076925078	90.1841690088449	89.6800262669095	89.1357794667013	88.5514286082206	87.9269736914672
88.487762715921	89.0669498335069	89.606	90.1050118938606	90.5638868366286	90.9826577211238	91.3613245473466	91.6998873152966	91.998346024974	92.2567006763788	92.4749512695109	92.6530978043704	92.7911402809573	92.8890786992716	92.9469130593132	92.9646433610822	92.9422696045786	92.8797917898023	92.7772099167534	92.6345239854318	92.4517339958378	92.2288399479709	91.9658418418314	91.6627396774194	91.3195334547347	90.9362231737773	90.5128088345474	90.0492904370448	89.5456679812696	89.0019414672217	88.4181108949011	87.794176264308
88.2945700442249	88.874277447971	89.4138807934444	89.9133800806452	90.3727753095735	90.792066480229	91.1712535926119	91.5103366467223	91.8093156425598	92.0681905801249	92.2869614594173	92.4656282804371	92.6041910431843	92.7026497476588	92.7610043938606	92.7792549817898	92.7574015114464	92.6954439828305	92.5933823959418	92.4512167507805	92.2689470473466	92.0465732856401	91.7840954656608	91.481513587409	91.1388276508846	90.7560376560875	90.3331436030177	89.8701454916754	89.3670433220604	88.8238370941728	88.2405268080125	87.6171124635797
88.0571109989594	88.6373386888658	89.1774623204994	89.6774818938607	90.1373974089491	90.5572088657649	90.9369162643081	91.2765196045787	91.5760188865765	91.8354141103018	92.0547052757544	92.2338923829345	92.3729754318419	92.4719544224766	92.5308293548387	92.5496002289282	92.5282670447451	92.4668298022893	92.3652885015609	92.2236431425599	92.0418937252862	91.8200402497399	91.5580827159209	91.2560211238294	90.9138554734652	90.5315857648284	90.1092119979189	89.6467341727368	89.1441522892821	88.6014663475547	88.0186763475547	87.3957822892821
87.7753855801249	88.3561335561916	88.8967774739854	89.3973173335068	89.8577531347555	90.2780848777316	90.658312562435	90.9984361888658	91.2984557570239	91.5583712669095	91.7781827185223	91.9578901118627	92.0974934469303	92.1969927237253	92.2563879422476	92.2756791024974	92.2548662044745	92.193949248179	92.0929282336108	91.9518031607701	91.7705740296567	91.5492408402706	91.2878035926118	90.9862622866806	90.6446169224766	90.2629	89.8410140192508	89.3790564802289	88.8769948829345	88.3348292273673	87.7525595135276	87.1301857414152
87.4493937877211	88.030662049948	88.5718262539021	89.0728863995838	89.5338424869928	89.954694516129	90.3354424869927	90.6760863995838	90.9766262539022	91.237062049948	91.4573937877211	91.6376214672216	91.7777450884496	91.8777646514048	91.9376801560874	91.9574916024974	91.9371989906347	91.8768023204995	91.7763015920915	91.635696805411	91.4549879604579	91.2341750572321	90.9732580957336	90.6722370759626	90.3311119979189	89.9498828616025	89.5285496670136	89.0671124141519	88.5655711030177	88.0239257336108	87.4421763059313	86.8203228199792
87.0791356217482	87.6609241701353	88.2026086602497	88.7041890920916	89.1656654656609	89.5870377809574	89.9683060379813	90.3094702367327	90.6105303772112	90.8714864594173	91.0923384833507	91.2730864490114	91.4137303563997	91.5142702055151	91.574705996358	91.5950377289282	91.5752654032258	91.5153890192509	91.4154085770031	91.2753240764829	91.0951	90.8748429006244	90.6144462252862	90.3139454916754	89.9733406997919	89.5926318496359	89.1718189412071	88.7109019745058	88.2098809495318	87.6687558662851	87.0875267247659	86.466193524974
86.6646110822061	87.2469199167535	87.7891246930281	88.2912254110302	88.7532220707597	89.1751146722165	89.5569032154006	89.8985877003122	90.2001681269511	90.4616444953175	90.683016805411	90.864285057232	91.0054492507805	91.1065093860563	91.1674654630593	91.1883174817898	91.1690654422477	91.109709344433	91.0102491883455	90.8706849739854	90.6910167013528	90.4712443704476	90.2113679812694	89.911387533819	89.5713030280957	89.1911	88.7708218418315	88.3104251612903	87.8099244224766	87.2693196253903	86.6886107700313	86.0677978563996
86.2058201690947	86.7886492898024	87.3313743522372	87.8339953563997	88.2965123022894	88.7189251899064	89.1012340192509	89.4434387903227	89.7455395031217	90.0075361576483	90.2294287539022	90.4112172918835	90.5529017715921	90.6544821930281	90.7159585561915	90.7373308610822	90.7185991077003	90.6597632960459	90.5608234261186	90.4217794979189	90.2426315114465	90.0233794667014	89.7640233636836	89.4645632023934	89.1249989828304	88.7453307049948	88.3255583688866	87.8656819745057	87.3657015218523	86.8256170109262	86.2454284417274	85.6251358142561
85.7027628824142	86.2861122892821	86.8293576378772	87.3324989281998	87.7955361602498	88.218469334027	88.6012984495318	88.9440235067638	89.2466445057232	89.5092	89.7315743288241	89.9138831529657	90.0560879188346	90.1581886264308	90.2201852757544	90.2420778668054	90.2238663995838	90.1655508740895	90.0671312903226	89.9286076482831	89.7499799479709	89.5312481893861	89.2724123725286	88.9734724973986	88.6344285639958	88.2552805723205	87.8360285223726	87.376672414152	86.8772122476587	86.3376480228929	85.7579797398543	85.1382073985432
85.1554392221645	85.7393089151926	86.283074549948	86.7867361264309	87.2502936446411	87.6737471045786	88.0570965062436	88.4003418496359	88.7034831347555	88.9665203616025	89.1894535301769	89.3722826404787	89.5150076925079	89.6176286862643	89.6801456217482	89.7025584989594	89.6848673178981	89.6270720785641	89.5291727809574	89.3911694250781	89.2130620109262	88.9948505385017	88.7365350078044	88.4381154188346	88.0995917715921	87.720964066077	87.3022323022893	86.843396480229	86.344456599896	85.8054126612903	85.2262646644121	84.6070126092612
84.5638491883455	85.1482391675339	85.6925250884495	86.1967069510927	86.6607847554632	87.0847585015609	87.4686281893861	87.8123938189387	88.1160553902185	88.3796129032258	88.6030663579605	88.7864157544225	88.9296610926119	89.0328023725287	89.0958395941727	89.1187727575442	89.1016018626431	89.0443269094693	88.9469478980229	88.8094648283039	88.6318777003122	88.414186514048	88.1563912695109	87.8584919667014	87.5204886056192	87.1423811862643	86.7241697086369	86.2658541727367	85.767434578564	85.2289109261186	84.6502832154007	84.0316
83.9279927809573	84.512903046306	85.0577092533819	85.5624114021853	86.027009492716	86.451503524974	86.8358934989594	87.1801794146723	87.4843612721123	87.7484390712799	87.9724128121748	88.1562824947971	88.3000481191467	88.4037096852237	88.4672671930281	88.4907206425599	88.4740700338189	88.4173153668055	88.3204566415192	88.1834938579605	88.0064270161291	87.789256116025	87.5319811576482	87.234602140999	86.897119066077	86.5195319328824	86.1018407414152	85.6440454916754	85.1461461836629	84.6081428173777	84.03	83.4118239099896
83.2479	83.8333005515089	84.378627044745	84.8838494797087	85.3489678563997	85.7739821748179	86.1588924349636	86.5036986368367	86.808400780437	87.0729988657648	87.2975	87.4818828616025	87.6261687721124	87.7303506243496	87.7944284183143	87.8184021540063	87.8022718314256	87.7460374505723	87.6496990114464	87.5132565140479	87.3367099583768	87.1200593444329	86.8633046722164	86.5664459417275	86.2294831529657	85.8524163059313	85.4352454006244	84.9779704370448	84.4805914151926	83.9431083350676	83.3655211966701	82.7478300000001
