# Supplementary material for: Response surface methodology to optimize the green synthesis process of cefotaxime sodium: Collaborative improvement of yield, crystal form control and environmental benefits
Source: PLoS One. 2026 May 14;21(5):e0348350. doi: 10.1371/journal.pone.0348350 (PMC13175341; doi:10.1371/journal.pone.0348350)
Supplement: S4 File — Includes raw data for the chromatogram analysis of synthesized samples. (XLSX) [file pone.0348350.s004.xlsx]

## Sheet: blank data
0	-233
0.00833	-233
0.01667	-185
0.025	2
0.03333	4
0.04167	7
0.05	9
0.05833	10
0.06667	10
0.075	10
0.08333	10
0.09167	11
0.1	11
0.10833	12
0.11667	13
0.125	15
0.13333	18
0.14167	21
0.15	24
0.15833	26
0.16667	28
0.175	29
0.18333	29
0.19167	28
0.2	25
0.20833	23
0.21667	19
0.225	16
0.23333	13
0.24167	11
0.25	9
0.25833	7
0.26667	5
0.275	2
0.28333	-1
0.29167	-4
0.3	-9
0.30833	-13
0.31667	-17
0.325	-20
0.33333	-22
0.34167	-23
0.35	-25
0.35833	-27
0.36667	-30
0.375	-33
0.38333	-37
0.39167	-41
0.4	-44
0.40833	-46
0.41667	-49
0.425	-51
0.43333	-53
0.44167	-57
0.45	-60
0.45833	-64
0.46667	-68
0.475	-71
0.48333	-75
0.49167	-78
0.5	-81
0.50833	-83
0.51667	-85
0.525	-87
0.53333	-90
0.54167	-93
0.55	-96
0.55833	-99
0.56667	-103
0.575	-108
0.58333	-113
0.59167	-118
0.6	-122
0.60833	-126
0.61667	-128
0.625	-130
0.63333	-132
0.64167	-133
0.65	-135
0.65833	-137
0.66667	-139
0.675	-142
0.68333	-145
0.69167	-149
0.7	-153
0.70833	-157
0.71667	-162
0.725	-165
0.73333	-169
0.74167	-172
0.75	-175
0.75833	-178
0.76667	-182
0.775	-185
0.78333	-188
0.79167	-192
0.8	-196
0.80833	-200
0.81667	-203
0.825	-206
0.83333	-208
0.84167	-210
0.85	-211
0.85833	-213
0.86667	-216
0.875	-221
0.88333	-226
0.89167	-231
0.9	-236
0.90833	-240
0.91667	-244
0.925	-248
0.93333	-251
0.94167	-253
0.95	-256
0.95833	-259
0.96667	-261
0.975	-264
0.98333	-266
0.99167	-269
1	-272
1.00833	-276
1.01667	-280
1.025	-283
1.03333	-287
1.04167	-291
1.05	-294
1.05833	-298
1.06667	-303
1.075	-306
1.08333	-309
1.09167	-311
1.1	-314
1.10833	-316
1.11667	-319
1.125	-323
1.13333	-327
1.14167	-330
1.15	-333
1.15833	-337
1.16667	-340
1.175	-343
1.18333	-347
1.19167	-351
1.2	-355
1.20833	-358
1.21667	-362
1.225	-367
1.23333	-371
1.24167	-375
1.25	-379
1.25833	-381
1.26667	-384
1.275	-387
1.28333	-391
1.29167	-396
1.3	-401
1.30833	-405
1.31667	-409
1.325	-412
1.33333	-414
1.34167	-418
1.35	-421
1.35833	-425
1.36667	-429
1.375	-433
1.38333	-436
1.39167	-439
1.4	-441
1.40833	-443
1.41667	-446
1.425	-449
1.43333	-453
1.44167	-458
1.45	-462
1.45833	-465
1.46667	-468
1.475	-470
1.48333	-472
1.49167	-475
1.5	-479
1.50833	-482
1.51667	-485
1.525	-486
1.53333	-487
1.54167	-488
1.55	-489
1.55833	-492
1.56667	-496
1.575	-501
1.58333	-506
1.59167	-510
1.6	-513
1.60833	-516
1.61667	-520
1.625	-523
1.63333	-527
1.64167	-531
1.65	-536
1.65833	-540
1.66667	-543
1.675	-546
1.68333	-547
1.69167	-549
1.7	-552
1.70833	-558
1.71667	-564
1.725	-570
1.73333	-577
1.74167	-583
1.75	-590
1.75833	-596
1.76667	-602
1.775	-606
1.78333	-611
1.79167	-615
1.8	-619
1.80833	-622
1.81667	-626
1.825	-630
1.83333	-633
1.84167	-635
1.85	-635
1.85833	-634
1.86667	-631
1.875	-627
1.88333	-623
1.89167	-619
1.9	-616
1.90833	-613
1.91667	-611
1.925	-611
1.93333	-612
1.94167	-614
1.95	-616
1.95833	-618
1.96667	-621
1.975	-623
1.98333	-626
1.99167	-629
2	-632
2.00833	-636
2.01667	-641
2.025	-646
2.03333	-653
2.04167	-658
2.05	-663
2.05833	-666
2.06667	-669
2.075	-671
2.08333	-673
2.09167	-675
2.1	-677
2.10833	-680
2.11667	-685
2.125	-689
2.13333	-693
2.14167	-697
2.15	-700
2.15833	-703
2.16667	-705
2.175	-708
2.18333	-710
2.19167	-713
2.2	-716
2.20833	-718
2.21667	-719
2.225	-718
2.23333	-718
2.24167	-716
2.25	-716
2.25833	-715
2.26667	-716
2.275	-716
2.28333	-716
2.29167	-716
2.3	-716
2.30833	-717
2.31667	-719
2.325	-721
2.33333	-722
2.34167	-722
2.35	-722
2.35833	-720
2.36667	-718
2.375	-716
2.38333	-717
2.39167	-719
2.4	-722
2.40833	-726
2.41667	-731
2.425	-735
2.43333	-739
2.44167	-744
2.45	-747
2.45833	-750
2.46667	-753
2.475	-755
2.48333	-757
2.49167	-760
2.5	-762
2.50833	-763
2.51667	-765
2.525	-766
2.53333	-768
2.54167	-770
2.55	-773
2.55833	-775
2.56667	-777
2.575	-779
2.58333	-780
2.59167	-782
2.6	-784
2.60833	-785
2.61667	-787
2.625	-788
2.63333	-790
2.64167	-791
2.65	-792
2.65833	-793
2.66667	-793
2.675	-793
2.68333	-793
2.69167	-793
2.7	-791
2.70833	-787
2.71667	-779
2.725	-769
2.73333	-758
2.74167	-746
2.75	-737
2.75833	-731
2.76667	-729
2.775	-731
2.78333	-738
2.79167	-747
2.8	-759
2.80833	-771
2.81667	-784
2.825	-797
2.83333	-809
2.84167	-820
2.85	-830
2.85833	-838
2.86667	-845
2.875	-851
2.88333	-855
2.89167	-859
2.9	-862
2.90833	-863
2.91667	-864
2.925	-865
2.93333	-865
2.94167	-865
2.95	-866
2.95833	-868
2.96667	-870
2.975	-871
2.98333	-873
2.99167	-874
3	-876
3.00833	-877
3.01667	-878
3.025	-880
3.03333	-881
3.04167	-883
3.05	-885
3.05833	-888
3.06667	-892
3.075	-894
3.08333	-897
3.09167	-900
3.1	-903
3.10833	-908
3.11667	-915
3.125	-922
3.13333	-929
3.14167	-936
3.15	-943
3.15833	-948
3.16667	-951
3.175	-953
3.18333	-952
3.19167	-951
3.2	-948
3.20833	-944
3.21667	-938
3.225	-930
3.23333	-920
3.24167	-910
3.25	-901
3.25833	-894
3.26667	-889
3.275	-885
3.28333	-883
3.29167	-881
3.3	-880
3.30833	-878
3.31667	-877
3.325	-876
3.33333	-875
3.34167	-874
3.35	-872
3.35833	-869
3.36667	-866
3.375	-862
3.38333	-857
3.39167	-853
3.4	-850
3.40833	-848
3.41667	-845
3.425	-842
3.43333	-838
3.44167	-833
3.45	-828
3.45833	-823
3.46667	-819
3.475	-815
3.48333	-812
3.49167	-809
3.5	-806
3.50833	-803
3.51667	-798
3.525	-794
3.53333	-789
3.54167	-785
3.55	-782
3.55833	-778
3.56667	-774
3.575	-770
3.58333	-767
3.59167	-764
3.6	-762
3.60833	-759
3.61667	-757
3.625	-754
3.63333	-750
3.64167	-746
3.65	-742
3.65833	-736
3.66667	-729
3.675	-722
3.68333	-714
3.69167	-706
3.7	-698
3.70833	-692
3.71667	-686
3.725	-681
3.73333	-676
3.74167	-671
3.75	-666
3.75833	-660
3.76667	-654
3.775	-648
3.78333	-644
3.79167	-640
3.8	-638
3.80833	-635
3.81667	-630
3.825	-625
3.83333	-619
3.84167	-613
3.85	-607
3.85833	-601
3.86667	-595
3.875	-587
3.88333	-579
3.89167	-569
3.9	-559
3.90833	-548
3.91667	-536
3.925	-526
3.93333	-515
3.94167	-504
3.95	-493
3.95833	-482
3.96667	-470
3.975	-459
3.98333	-445
3.99167	-431
4	-416
4.00833	-399
4.01667	-382
4.025	-365
4.03333	-348
4.04167	-331
4.05	-314
4.05833	-296
4.06667	-277
4.075	-257
4.08333	-237
4.09167	-218
4.1	-198
4.10833	-179
4.11667	-160
4.125	-140
4.13333	-119
4.14167	-96
4.15	-74
4.15833	-51
4.16667	-28
4.175	-5
4.18333	16
4.19167	38
4.2	60
4.20833	81
4.21667	103
4.225	125
4.23333	146
4.24167	168
4.25	189
4.25833	210
4.26667	231
4.275	253
4.28333	274
4.29167	294
4.3	312
4.30833	330
4.31667	346
4.325	362
4.33333	377
4.34167	391
4.35	405
4.35833	419
4.36667	432
4.375	445
4.38333	459
4.39167	472
4.4	484
4.40833	495
4.41667	505
4.425	515
4.43333	524
4.44167	533
4.45	541
4.45833	548
4.46667	554
4.475	558
4.48333	562
4.49167	566
4.5	568
4.50833	570
4.51667	570
4.525	568
4.53333	566
4.54167	563
4.55	560
4.55833	556
4.56667	551
4.575	546
4.58333	540
4.59167	535
4.6	533
4.60833	541
4.61667	569
4.625	615
4.63333	683
4.64167	769
4.65	861
4.65833	955
4.66667	1042
4.675	1121
4.68333	1183
4.69167	1214
4.7	1209
4.70833	1168
4.71667	1088
4.725	989
4.73333	888
4.74167	792
4.75	713
4.75833	652
4.76667	609
4.775	580
4.78333	563
4.79167	552
4.8	546
4.80833	543
4.81667	542
4.825	544
4.83333	546
4.84167	549
4.85	552
4.85833	555
4.86667	559
4.875	562
4.88333	566
4.89167	570
4.9	573
4.90833	577
4.91667	581
4.925	586
4.93333	591
4.94167	596
4.95	601
4.95833	606
4.96667	611
4.975	617
4.98333	623
4.99167	629
5	636
5.00833	643
5.01667	650
5.025	656
5.03333	661
5.04167	666
5.05	672
5.05833	678
5.06667	684
5.075	691
5.08333	698
5.09167	704
5.1	711
5.10833	717
5.11667	724
5.125	731
5.13333	738
5.14167	747
5.15	755
5.15833	763
5.16667	771
5.175	779
5.18333	788
5.19167	796
5.2	805
5.20833	812
5.21667	819
5.225	826
5.23333	833
5.24167	840
5.25	847
5.25833	855
5.26667	864
5.275	873
5.28333	883
5.29167	892
5.3	900
5.30833	908
5.31667	916
5.325	924
5.33333	931
5.34167	939
5.35	946
5.35833	953
5.36667	961
5.375	969
5.38333	977
5.39167	986
5.4	994
5.40833	1001
5.41667	1007
5.425	1014
5.43333	1022
5.44167	1030
5.45	1039
5.45833	1049
5.46667	1057
5.475	1065
5.48333	1074
5.49167	1082
5.5	1090
5.50833	1098
5.51667	1105
5.525	1111
5.53333	1117
5.54167	1123
5.55	1130
5.55833	1138
5.56667	1146
5.575	1155
5.58333	1165
5.59167	1173
5.6	1182
5.60833	1189
5.61667	1194
5.625	1199
5.63333	1205
5.64167	1211
5.65	1217
5.65833	1225
5.66667	1233
5.675	1240
5.68333	1247
5.69167	1253
5.7	1259
5.70833	1264
5.71667	1270
5.725	1275
5.73333	1281
5.74167	1288
5.75	1294
5.75833	1300
5.76667	1306
5.775	1311
5.78333	1315
5.79167	1320
5.8	1325
5.80833	1330
5.81667	1336
5.825	1342
5.83333	1348
5.84167	1354
5.85	1360
5.85833	1366
5.86667	1373
5.875	1379
5.88333	1385
5.89167	1391
5.9	1397
5.90833	1403
5.91667	1409
5.925	1415
5.93333	1420
5.94167	1425
5.95	1430
5.95833	1435
5.96667	1440
5.975	1444
5.98333	1449
5.99167	1454
6	1460
6.00833	1467
6.01667	1473
6.025	1478
6.03333	1483
6.04167	1487
6.05	1491
6.05833	1496
6.06667	1501
6.075	1506
6.08333	1511
6.09167	1515
6.1	1519
6.10833	1523
6.11667	1528
6.125	1533
6.13333	1539
6.14167	1546
6.15	1553
6.15833	1559
6.16667	1563
6.175	1567
6.18333	1571
6.19167	1575
6.2	1579
6.20833	1583
6.21667	1587
6.225	1591
6.23333	1596
6.24167	1600
6.25	1605
6.25833	1611
6.26667	1617
6.275	1622
6.28333	1628
6.29167	1632
6.3	1635
6.30833	1639
6.31667	1642
6.325	1645
6.33333	1649
6.34167	1655
6.35	1660
6.35833	1666
6.36667	1671
6.375	1675
6.38333	1679
6.39167	1682
6.4	1685
6.40833	1688
6.41667	1691
6.425	1695
6.43333	1698
6.44167	1702
6.45	1706
6.45833	1709
6.46667	1712
6.475	1714
6.48333	1716
6.49167	1719
6.5	1722
6.50833	1725
6.51667	1729
6.525	1734
6.53333	1740
6.54167	1745
6.55	1750
6.55833	1754
6.56667	1757
6.575	1760
6.58333	1761
6.59167	1763
6.6	1765
6.60833	1767
6.61667	1769
6.625	1771
6.63333	1774
6.64167	1778
6.65	1782
6.65833	1787
6.66667	1791
6.675	1795
6.68333	1798
6.69167	1801
6.7	1804
6.70833	1806
6.71667	1808
6.725	1809
6.73333	1809
6.74167	1810
6.75	1810
6.75833	1811
6.76667	1812
6.775	1815
6.78333	1817
6.79167	1820
6.8	1823
6.80833	1827
6.81667	1830
6.825	1835
6.83333	1839
6.84167	1842
6.85	1845
6.85833	1847
6.86667	1848
6.875	1849
6.88333	1850
6.89167	1853
6.9	1855
6.90833	1858
6.91667	1861
6.925	1865
6.93333	1869
6.94167	1873
6.95	1877
6.95833	1882
6.96667	1886
6.975	1890
6.98333	1893
6.99167	1896
7	1900
7.00833	1903
7.01667	1906
7.025	1908
7.03333	1910
7.04167	1911
7.05	1912
7.05833	1913
7.06667	1914
7.075	1916
7.08333	1919
7.09167	1922
7.1	1926
7.10833	1930
7.11667	1936
7.125	1942
7.13333	1947
7.14167	1951
7.15	1955
7.15833	1957
7.16667	1959
7.175	1961
7.18333	1963
7.19167	1965
7.2	1967
7.20833	1969
7.21667	1971
7.225	1975
7.23333	1979
7.24167	1983
7.25	1987
7.25833	1990
7.26667	1994
7.275	1997
7.28333	2000
7.29167	2004
7.3	2007
7.30833	2011
7.31667	2013
7.325	2016
7.33333	2018
7.34167	2021
7.35	2024
7.35833	2028
7.36667	2032
7.375	2036
7.38333	2041
7.39167	2046
7.4	2050
7.40833	2053
7.41667	2058
7.425	2063
7.43333	2068
7.44167	2072
7.45	2075
7.45833	2078
7.46667	2081
7.475	2084
7.48333	2089
7.49167	2094
7.5	2100
7.50833	2106
7.51667	2112
7.525	2117
7.53333	2121
7.54167	2124
7.55	2128
7.55833	2133
7.56667	2139
7.575	2145
7.58333	2150
7.59167	2155
7.6	2158
7.60833	2161
7.61667	2165
7.625	2170
7.63333	2175
7.64167	2181
7.65	2186
7.65833	2190
7.66667	2194
7.675	2198
7.68333	2202
7.69167	2207
7.7	2213
7.70833	2219
7.71667	2224
7.725	2231
7.73333	2238
7.74167	2245
7.75	2251
7.75833	2258
7.76667	2264
7.775	2271
7.78333	2278
7.79167	2286
7.8	2294
7.80833	2302
7.81667	2309
7.825	2316
7.83333	2323
7.84167	2329
7.85	2336
7.85833	2343
7.86667	2350
7.875	2358
7.88333	2366
7.89167	2374
7.9	2382
7.90833	2390
7.91667	2397
7.925	2404
7.93333	2412
7.94167	2420
7.95	2428
7.95833	2438
7.96667	2448
7.975	2458
7.98333	2470
7.99167	2481
8	2492
8.00833	2502
8.01667	2511
8.025	2520
8.03333	2528
8.04167	2537
8.05	2546
8.05833	2555
8.06667	2563
8.075	2571
8.08333	2580
8.09167	2590
8.1	2600
8.10833	2611
8.11667	2621
8.125	2631
8.13333	2641
8.14167	2651
8.15	2660
8.15833	2670
8.16667	2679
8.175	2688
8.18333	2698
8.19167	2708
8.2	2719
8.20833	2729
8.21667	2739
8.225	2749
8.23333	2759
8.24167	2770
8.25	2782
8.25833	2795
8.26667	2809
8.275	2822
8.28333	2835
8.29167	2847
8.3	2858
8.30833	2870
8.31667	2882
8.325	2895
8.33333	2907
8.34167	2919
8.35	2931
8.35833	2944
8.36667	2958
8.375	2973
8.38333	2989
8.39167	3006
8.4	3023
8.40833	3039
8.41667	3055
8.425	3069
8.43333	3083
8.44167	3095
8.45	3108
8.45833	3121
8.46667	3135
8.475	3148
8.48333	3162
8.49167	3176
8.5	3190
8.50833	3205
8.51667	3219
8.525	3234
8.53333	3248
8.54167	3262
8.55	3277
8.55833	3293
8.56667	3310
8.575	3329
8.58333	3348
8.59167	3366
8.6	3383
8.60833	3399
8.61667	3414
8.625	3429
8.63333	3445
8.64167	3462
8.65	3479
8.65833	3496
8.66667	3513
8.675	3530
8.68333	3546
8.69167	3562
8.7	3577
8.70833	3591
8.71667	3607
8.725	3624
8.73333	3642
8.74167	3661
8.75	3680
8.75833	3698
8.76667	3716
8.775	3733
8.78333	3749
8.79167	3764
8.8	3779
8.80833	3794
8.81667	3809
8.825	3824
8.83333	3838
8.84167	3853
8.85	3867
8.85833	3882
8.86667	3897
8.875	3912
8.88333	3927
8.89167	3942
8.9	3957
8.90833	3972
8.91667	3987
8.925	4002
8.93333	4017
8.94167	4033
8.95	4048
8.95833	4063
8.96667	4078
8.975	4093
8.98333	4107
8.99167	4121
9	4134
9.00833	4147
9.01667	4158
9.025	4169
9.03333	4180
9.04167	4190
9.05	4200
9.05833	4211
9.06667	4222
9.075	4233
9.08333	4245
9.09167	4258
9.1	4270
9.10833	4283
9.11667	4296
9.125	4308
9.13333	4319
9.14167	4330
9.15	4340
9.15833	4349
9.16667	4358
9.175	4365
9.18333	4372
9.19167	4378
9.2	4384
9.20833	4389
9.21667	4395
9.225	4402
9.23333	4409
9.24167	4416
9.25	4423
9.25833	4430
9.26667	4437
9.275	4444
9.28333	4450
9.29167	4458
9.3	4465
9.30833	4472
9.31667	4480
9.325	4486
9.33333	4492
9.34167	4497
9.35	4502
9.35833	4508
9.36667	4514
9.375	4520
9.38333	4528
9.39167	4536
9.4	4543
9.40833	4550
9.41667	4556
9.425	4561
9.43333	4566
9.44167	4572
9.45	4579
9.45833	4585
9.46667	4592
9.475	4599
9.48333	4607
9.49167	4615
9.5	4623
9.50833	4631
9.51667	4637
9.525	4643
9.53333	4648
9.54167	4654
9.55	4659
9.55833	4664
9.56667	4668
9.575	4673
9.58333	4678
9.59167	4683
9.6	4689
9.60833	4694
9.61667	4700
9.625	4704
9.63333	4708
9.64167	4712
9.65	4717
9.65833	4722
9.66667	4728
9.675	4735
9.68333	4741
9.69167	4748
9.7	4753
9.70833	4758
9.71667	4763
9.725	4767
9.73333	4773
9.74167	4778
9.75	4785
9.75833	4792
9.76667	4800
9.775	4807
9.78333	4814
9.79167	4819
9.8	4822
9.80833	4825
9.81667	4828
9.825	4830
9.83333	4833
9.84167	4837
9.85	4841
9.85833	4847
9.86667	4852
9.875	4858
9.88333	4864
9.89167	4869
9.9	4875
9.90833	4881
9.91667	4886
9.925	4891
9.93333	4896
9.94167	4900
9.95	4906
9.95833	4912
9.96667	4918
9.975	4924
9.98333	4930
9.99167	4935
10	4941
10.0083	4946
10.0167	4952
10.025	4959
10.0333	4966
10.0417	4974
10.05	4982
10.0583	4990
10.0667	4997
10.075	5002
10.0833	5007
10.0917	5010
10.1	5013
10.1083	5017
10.1167	5020
10.125	5023
10.1333	5026
10.1417	5028
10.15	5029
10.1583	5029
10.1667	5029
10.175	5028
10.1833	5027
10.1917	5024
10.2	5020
10.2083	5015
10.2167	5008
10.225	4999
10.2333	4989
10.2417	4978
10.25	4967
10.2583	4957
10.2667	4946
10.275	4935
10.2833	4924
10.2917	4913
10.3	4901
10.3083	4888
10.3167	4875
10.325	4862
10.3333	4848
10.3417	4835
10.35	4822
10.3583	4808
10.3667	4794
10.375	4780
10.3833	4765
10.3917	4750
10.4	4736
10.4083	4722
10.4167	4709
10.425	4695
10.4333	4680
10.4417	4665
10.45	4649
10.4583	4633
10.4667	4616
10.475	4599
10.4833	4580
10.4917	4562
10.5	4543
10.5083	4525
10.5167	4506
10.525	4486
10.5333	4466
10.5417	4445
10.55	4425
10.5583	4403
10.5667	4381
10.575	4359
10.5833	4335
10.5917	4311
10.6	4288
10.6083	4265
10.6167	4243
10.625	4220
10.6333	4199
10.6417	4176
10.65	4155
10.6583	4132
10.6667	4109
10.675	4086
10.6833	4062
10.6917	4038
10.7	4015
10.7083	3993
10.7167	3971
10.725	3949
10.7333	3927
10.7417	3905
10.75	3885
10.7583	3864
10.7667	3843
10.775	3823
10.7833	3804
10.7917	3784
10.8	3766
10.8083	3748
10.8167	3730
10.825	3712
10.8333	3694
10.8417	3674
10.85	3655
10.8583	3635
10.8667	3617
10.875	3600
10.8833	3584
10.8917	3568
10.9	3551
10.9083	3534
10.9167	3517
10.925	3500
10.9333	3484
10.9417	3468
10.95	3454
10.9583	3441
10.9667	3429
10.975	3417
10.9833	3404
10.9917	3392
11	3380
11.0083	3368
11.0167	3356
11.025	3344
11.0333	3332
11.0417	3320
11.05	3308
11.0583	3295
11.0667	3283
11.075	3273
11.0833	3263
11.0917	3255
11.1	3247
11.1083	3239
11.1167	3231
11.125	3223
11.1333	3214
11.1417	3206
11.15	3198
11.1583	3190
11.1667	3182
11.175	3174
11.1833	3165
11.1917	3157
11.2	3148
11.2083	3140
11.2167	3133
11.225	3126
11.2333	3119
11.2417	3113
11.25	3106
11.2583	3099
11.2667	3093
11.275	3086
11.2833	3080
11.2917	3074
11.3	3069
11.3083	3062
11.3167	3056
11.325	3049
11.3333	3042
11.3417	3036
11.35	3031
11.3583	3028
11.3667	3025
11.375	3023
11.3833	3021
11.3917	3018
11.4	3015
11.4083	3011
11.4167	3007
11.425	3003
11.4333	2998
11.4417	2992
11.45	2986
11.4583	2981
11.4667	2975
11.475	2971
11.4833	2967
11.4917	2963
11.5	2960
11.5083	2956
11.5167	2952
11.525	2948
11.5333	2944
11.5417	2940
11.55	2935
11.5583	2929
11.5667	2924
11.575	2919
11.5833	2914
11.5917	2911
11.6	2909
11.6083	2907
11.6167	2905
11.625	2902
11.6333	2900
11.6417	2899
11.65	2898
11.6583	2899
11.6667	2902
11.675	2904
11.6833	2907
11.6917	2910
11.7	2913
11.7083	2916
11.7167	2920
11.725	2924
11.7333	2926
11.7417	2928
11.75	2928
11.7583	2928
11.7667	2927
11.775	2926
11.7833	2925
11.7917	2924
11.8	2923
11.8083	2922
11.8167	2921
11.825	2919
11.8333	2917
11.8417	2913
11.85	2908
11.8583	2905
11.8667	2902
11.875	2901
11.8833	2900
11.8917	2900
11.9	2900
11.9083	2900
11.9167	2899
11.925	2899
11.9333	2899
11.9417	2899
11.95	2900
11.9583	2901
11.9667	2903
11.975	2904
11.9833	2906
11.9917	2907
12	2909
12.0083	2911
12.0167	2914
12.025	2917
12.0333	2921
12.0417	2926
12.05	2930
12.0583	2934
12.0667	2939
12.075	2944
12.0833	2950
12.0917	2956
12.1	2963
12.1083	2970
12.1167	2977
12.125	2984
12.1333	2989
12.1417	2993
12.15	2997
12.1583	3000
12.1667	3002
12.175	3003
12.1833	3005
12.1917	3007
12.2	3008
12.2083	3010
12.2167	3010
12.225	3010
12.2333	3007
12.2417	3004
12.25	2999
12.2583	2993
12.2667	2987
12.275	2979
12.2833	2971
12.2917	2963
12.3	2956
12.3083	2948
12.3167	2941
12.325	2935
12.3333	2929
12.3417	2924
12.35	2919
12.3583	2916
12.3667	2913
12.375	2911
12.3833	2909
12.3917	2908
12.4	2907
12.4083	2907
12.4167	2907
12.425	2907
12.4333	2906
12.4417	2905
12.45	2903
12.4583	2901
12.4667	2899
12.475	2896
12.4833	2892
12.4917	2888
12.5	2884
12.5083	2880
12.5167	2876
12.525	2873
12.5333	2871
12.5417	2870
12.55	2869
12.5583	2868
12.5667	2867
12.575	2866
12.5833	2865
12.5917	2863
12.6	2861
12.6083	2860
12.6167	2859
12.625	2859
12.6333	2860
12.6417	2861
12.65	2861
12.6583	2860
12.6667	2857
12.675	2855
12.6833	2852
12.6917	2850
12.7	2850
12.7083	2850
12.7167	2852
12.725	2853
12.7333	2854
12.7417	2856
12.75	2856
12.7583	2854
12.7667	2851
12.775	2847
12.7833	2843
12.7917	2841
12.8	2840
12.8083	2840
12.8167	2842
12.825	2843
12.8333	2843
12.8417	2842
12.85	2840
12.8583	2838
12.8667	2836
12.875	2834
12.8833	2832
12.8917	2829
12.9	2824
12.9083	2818
12.9167	2811
12.925	2805
12.9333	2800
12.9417	2798
12.95	2799
12.9583	2802
12.9667	2808
12.975	2816
12.9833	2824
12.9917	2831
13	2839
13.0083	2847
13.0167	2857
13.025	2868
13.0333	2879
13.0417	2891
13.05	2903
13.0583	2915
13.0667	2927
13.075	2939
13.0833	2952
13.0917	2964
13.1	2976
13.1083	2987
13.1167	2998
13.125	3007
13.1333	3015
13.1417	3019
13.15	3020
13.1583	3017
13.1667	3011
13.175	3002
13.1833	2992
13.1917	2982
13.2	2971
13.2083	2960
13.2167	2949
13.225	2939
13.2333	2930
13.2417	2921
13.25	2913
13.2583	2905
13.2667	2898
13.275	2892
13.2833	2886
13.2917	2880
13.3	2873
13.3083	2865
13.3167	2855
13.325	2844
13.3333	2833
13.3417	2822
13.35	2813
13.3583	2804
13.3667	2796
13.375	2788
13.3833	2781
13.3917	2774
13.4	2767
13.4083	2760
13.4167	2755
13.425	2749
13.4333	2744
13.4417	2738
13.45	2734
13.4583	2729
13.4667	2726
13.475	2722
13.4833	2719
13.4917	2716
13.5	2712
13.5083	2707
13.5167	2703
13.525	2698
13.5333	2694
13.5417	2690
13.55	2686
13.5583	2681
13.5667	2674
13.575	2667
13.5833	2660
13.5917	2654
13.6	2647
13.6083	2642
13.6167	2638
13.625	2634
13.6333	2630
13.6417	2625
13.65	2620
13.6583	2615
13.6667	2609
13.675	2603
13.6833	2597
13.6917	2591
13.7	2587
13.7083	2582
13.7167	2578
13.725	2575
13.7333	2572
13.7417	2570
13.75	2568
13.7583	2567
13.7667	2567
13.775	2565
13.7833	2562
13.7917	2558
13.8	2553
13.8083	2548
13.8167	2544
13.825	2539
13.8333	2534
13.8417	2528
13.85	2521
13.8583	2516
13.8667	2510
13.875	2506
13.8833	2501
13.8917	2495
13.9	2488
13.9083	2482
13.9167	2476
13.925	2471
13.9333	2466
13.9417	2462
13.95	2457
13.9583	2453
13.9667	2448
13.975	2443
13.9833	2437
13.9917	2431
14	2426
14.0083	2421
14.0167	2417
14.025	2413
14.0333	2409
14.0417	2405
14.05	2400
14.0583	2396
14.0667	2392
14.075	2389
14.0833	2386
14.0917	2384
14.1	2383
14.1083	2383
14.1167	2383
14.125	2382
14.1333	2381
14.1417	2379
14.15	2376
14.1583	2373
14.1667	2370
14.175	2369
14.1833	2368
14.1917	2368
14.2	2366
14.2083	2363
14.2167	2358
14.225	2352
14.2333	2347
14.2417	2342
14.25	2338
14.2583	2333
14.2667	2329
14.275	2326
14.2833	2322
14.2917	2319
14.3	2314
14.3083	2309
14.3167	2303
14.325	2297
14.3333	2292
14.3417	2286
14.35	2282
14.3583	2278
14.3667	2274
14.375	2271
14.3833	2268
14.3917	2264
14.4	2259
14.4083	2253
14.4167	2248
14.425	2244
14.4333	2240
14.4417	2236
14.45	2233
14.4583	2229
14.4667	2225
14.475	2222
14.4833	2220
14.4917	2218
14.5	2216
14.5083	2214
14.5167	2211
14.525	2208
14.5333	2204
14.5417	2200
14.55	2197
14.5583	2195
14.5667	2195
14.575	2194
14.5833	2193
14.5917	2191
14.6	2189
14.6083	2186
14.6167	2183
14.625	2180
14.6333	2178
14.6417	2176
14.65	2174
14.6583	2172
14.6667	2171
14.675	2169
14.6833	2168
14.6917	2167
14.7	2166
14.7083	2165
14.7167	2164
14.725	2162
14.7333	2160
14.7417	2159
14.75	2158
14.7583	2157
14.7667	2155
14.775	2153
14.7833	2150
14.7917	2147
14.8	2143
14.8083	2140
14.8167	2139
14.825	2138
14.8333	2140
14.8417	2142
14.85	2144
14.8583	2147
14.8667	2149
14.875	2151
14.8833	2151
14.8917	2151
14.9	2152
14.9083	2154
14.9167	2156
14.925	2158
14.9333	2159
14.9417	2160
14.95	2161
14.9583	2161
14.9667	2160
14.975	2159
14.9833	2158
14.9917	2158
15	2158
15.0083	2157
15.0167	2156
[LC Chromatogram(Detector A-Ch2)]
Interval(msec)	500
# of Points	1803
Start Time(min)	0
End Time(min)	15.017
Intensity Units	mV
Intensity Multiplier	0.001
Wavelength(nm)	235nm
R.Time (min)	Intensity
0	-207
0.00833	-207
0.01667	-206
0.025	0
0.03333	1
0.04167	2
0.05	4
0.05833	7
0.06667	9
0.075	11
0.08333	13
0.09167	14
0.1	16
0.10833	18
0.11667	20
0.125	22
0.13333	24
0.14167	26
0.15	27
0.15833	28
0.16667	29
0.175	29
0.18333	28
0.19167	26
0.2	25
0.20833	25
0.21667	24
0.225	22
0.23333	19
0.24167	16
0.25	13
0.25833	9
0.26667	7
0.275	4
0.28333	2
0.29167	-1
0.3	-4
0.30833	-7
0.31667	-10
0.325	-14
0.33333	-17
0.34167	-21
0.35	-24
0.35833	-27
0.36667	-30
0.375	-34
0.38333	-38
0.39167	-43
0.4	-47
0.40833	-51
0.41667	-54
0.425	-56
0.43333	-57
0.44167	-59
0.45	-61
0.45833	-64
0.46667	-67
0.475	-70
0.48333	-72
0.49167	-74
0.5	-76
0.50833	-79
0.51667	-82
0.525	-86
0.53333	-90
0.54167	-94
0.55	-98
0.55833	-102
0.56667	-105
0.575	-108
0.58333	-111
0.59167	-114
0.6	-117
0.60833	-119
0.61667	-122
0.625	-125
0.63333	-127
0.64167	-130
0.65	-134
0.65833	-138
0.66667	-142
0.675	-145
0.68333	-148
0.69167	-150
0.7	-151
0.70833	-152
0.71667	-153
0.725	-156
0.73333	-160
0.74167	-164
0.75	-167
0.75833	-171
0.76667	-174
0.775	-177
0.78333	-179
0.79167	-182
0.8	-185
0.80833	-190
0.81667	-194
0.825	-200
0.83333	-205
0.84167	-211
0.85	-215
0.85833	-220
0.86667	-223
0.875	-227
0.88333	-230
0.89167	-233
0.9	-236
0.90833	-239
0.91667	-242
0.925	-245
0.93333	-248
0.94167	-252
0.95	-255
0.95833	-258
0.96667	-260
0.975	-262
0.98333	-264
0.99167	-267
1	-271
1.00833	-276
1.01667	-282
1.025	-287
1.03333	-291
1.04167	-294
1.05	-296
1.05833	-299
1.06667	-300
1.075	-302
1.08333	-304
1.09167	-306
1.1	-309
1.10833	-313
1.11667	-317
1.125	-322
1.13333	-326
1.14167	-331
1.15	-335
1.15833	-338
1.16667	-342
1.175	-344
1.18333	-346
1.19167	-347
1.2	-349
1.20833	-352
1.21667	-356
1.225	-361
1.23333	-367
1.24167	-372
1.25	-377
1.25833	-381
1.26667	-384
1.275	-387
1.28333	-391
1.29167	-394
1.3	-397
1.30833	-400
1.31667	-403
1.325	-407
1.33333	-412
1.34167	-417
1.35	-422
1.35833	-427
1.36667	-431
1.375	-434
1.38333	-436
1.39167	-437
1.4	-439
1.40833	-442
1.41667	-445
1.425	-449
1.43333	-454
1.44167	-458
1.45	-461
1.45833	-465
1.46667	-469
1.475	-473
1.48333	-477
1.49167	-479
1.5	-480
1.50833	-481
1.51667	-481
1.525	-483
1.53333	-486
1.54167	-488
1.55	-491
1.55833	-494
[truncated: 1,615 more rows]

## Sheet: CTX reference substance
0	762
0.00833	762
0.01667	305
0.025	0
0.03333	0
0.04167	-1
0.05	-3
0.05833	-6
0.06667	-8
0.075	-9
0.08333	-10
0.09167	-10
0.1	-11
0.10833	-13
0.11667	-14
0.125	-16
0.13333	-17
0.14167	-17
0.15	-17
0.15833	-17
0.16667	-18
0.175	-19
0.18333	-23
0.19167	-27
0.2	-31
0.20833	-35
0.21667	-37
0.225	-38
0.23333	-38
0.24167	-37
0.25	-37
0.25833	-37
0.26667	-38
0.275	-40
0.28333	-41
0.29167	-42
0.3	-43
0.30833	-44
0.31667	-45
0.325	-44
0.33333	-43
0.34167	-42
0.35	-41
0.35833	-42
0.36667	-43
0.375	-45
0.38333	-47
0.39167	-48
0.4	-49
0.40833	-51
0.41667	-51
0.425	-53
0.43333	-54
0.44167	-55
0.45	-56
0.45833	-57
0.46667	-58
0.475	-58
0.48333	-58
0.49167	-58
0.5	-58
0.50833	-59
0.51667	-60
0.525	-61
0.53333	-63
0.54167	-65
0.55	-66
0.55833	-67
0.56667	-68
0.575	-69
0.58333	-71
0.59167	-72
0.6	-73
0.60833	-73
0.61667	-73
0.625	-72
0.63333	-72
0.64167	-74
0.65	-76
0.65833	-78
0.66667	-80
0.675	-82
0.68333	-84
0.69167	-85
0.7	-85
0.70833	-85
0.71667	-85
0.725	-85
0.73333	-85
0.74167	-86
0.75	-88
0.75833	-89
0.76667	-91
0.775	-93
0.78333	-94
0.79167	-93
0.8	-91
0.80833	-89
0.81667	-88
0.825	-88
0.83333	-90
0.84167	-92
0.85	-93
0.85833	-94
0.86667	-93
0.875	-92
0.88333	-91
0.89167	-92
0.9	-94
0.90833	-97
0.91667	-100
0.925	-103
0.93333	-106
0.94167	-108
0.95	-110
0.95833	-111
0.96667	-112
0.975	-112
0.98333	-111
0.99167	-111
1	-112
1.00833	-114
1.01667	-115
1.025	-116
1.03333	-116
1.04167	-114
1.05	-113
1.05833	-112
1.06667	-112
1.075	-114
1.08333	-115
1.09167	-116
1.1	-117
1.10833	-117
1.11667	-118
1.125	-119
1.13333	-121
1.14167	-122
1.15	-122
1.15833	-122
1.16667	-121
1.175	-121
1.18333	-122
1.19167	-124
1.2	-126
1.20833	-128
1.21667	-129
1.225	-130
1.23333	-131
1.24167	-132
1.25	-132
1.25833	-132
1.26667	-132
1.275	-132
1.28333	-132
1.29167	-133
1.3	-133
1.30833	-133
1.31667	-133
1.325	-132
1.33333	-132
1.34167	-132
1.35	-134
1.35833	-136
1.36667	-138
1.375	-140
1.38333	-141
1.39167	-142
1.4	-141
1.40833	-140
1.41667	-139
1.425	-139
1.43333	-139
1.44167	-140
1.45	-141
1.45833	-141
1.46667	-141
1.475	-141
1.48333	-142
1.49167	-142
1.5	-143
1.50833	-143
1.51667	-143
1.525	-143
1.53333	-143
1.54167	-143
1.55	-144
1.55833	-145
1.56667	-145
1.575	-146
1.58333	-146
1.59167	-145
1.6	-145
1.60833	-144
1.61667	-144
1.625	-144
1.63333	-144
1.64167	-145
1.65	-146
1.65833	-147
1.66667	-149
1.675	-151
1.68333	-153
1.69167	-155
1.7	-156
1.70833	-157
1.71667	-157
1.725	-155
1.73333	-153
1.74167	-152
1.75	-151
1.75833	-151
1.76667	-152
1.775	-154
1.78333	-155
1.79167	-158
1.8	-160
1.80833	-161
1.81667	-160
1.825	-159
1.83333	-158
1.84167	-157
1.85	-156
1.85833	-156
1.86667	-157
1.875	-157
1.88333	-157
1.89167	-156
1.9	-155
1.90833	-155
1.91667	-154
1.925	-153
1.93333	-151
1.94167	-150
1.95	-147
1.95833	-143
1.96667	-139
1.975	-135
1.98333	-131
1.99167	-126
2	-120
2.00833	-114
2.01667	-107
2.025	-99
2.03333	-92
2.04167	-85
2.05	-78
2.05833	-71
2.06667	-64
2.075	-58
2.08333	-51
2.09167	-44
2.1	-36
2.10833	-28
2.11667	-19
2.125	-10
2.13333	-2
2.14167	7
2.15	14
2.15833	22
2.16667	29
2.175	38
2.18333	48
2.19167	61
2.2	77
2.20833	98
2.21667	125
2.225	156
2.23333	189
2.24167	224
2.25	256
2.25833	286
2.26667	312
2.275	336
2.28333	358
2.29167	379
2.3	399
2.30833	416
2.31667	431
2.325	441
2.33333	447
2.34167	447
2.35	440
2.35833	425
2.36667	401
2.375	366
2.38333	319
2.39167	256
2.4	176
2.40833	84
2.41667	-22
2.425	-131
2.43333	-238
2.44167	-335
2.45	-413
2.45833	-470
2.46667	-502
2.475	-509
2.48333	-496
2.49167	-466
2.5	-425
2.50833	-382
2.51667	-337
2.525	-299
2.53333	-272
2.54167	-261
2.55	-273
2.55833	-309
2.56667	-365
2.575	-443
2.58333	-531
2.59167	-617
2.6	-698
2.60833	-759
2.61667	-797
2.625	-808
2.63333	-788
2.64167	-743
2.65	-678
2.65833	-595
2.66667	-508
2.675	-418
2.68333	-333
2.69167	-258
2.7	-192
2.70833	-143
2.71667	-110
2.725	-97
2.73333	-107
2.74167	-136
2.75	-179
2.75833	-232
2.76667	-282
2.775	-323
2.78333	-351
2.79167	-359
2.8	-349
2.80833	-324
2.81667	-285
2.825	-240
2.83333	-193
2.84167	-148
2.85	-110
2.85833	-78
2.86667	-54
2.875	-37
2.88333	-27
2.89167	-21
2.9	-20
2.90833	-22
2.91667	-24
2.925	-27
2.93333	-30
2.94167	-32
2.95	-34
2.95833	-37
2.96667	-39
2.975	-41
2.98333	-41
2.99167	-39
3	-37
3.00833	-35
3.01667	-33
3.025	-32
3.03333	-31
3.04167	-31
3.05	-30
3.05833	-29
3.06667	-26
3.075	-23
3.08333	-20
3.09167	-18
3.1	-15
3.10833	-14
3.11667	-15
3.125	-16
3.13333	-18
3.14167	-21
3.15	-25
3.15833	-30
3.16667	-34
3.175	-40
3.18333	-46
3.19167	-52
3.2	-57
3.20833	-61
3.21667	-64
3.225	-66
3.23333	-69
3.24167	-71
3.25	-73
3.25833	-75
3.26667	-78
3.275	-81
3.28333	-85
3.29167	-89
3.3	-93
3.30833	-96
3.31667	-98
3.325	-100
3.33333	-101
3.34167	-100
3.35	-97
3.35833	-93
3.36667	-88
3.375	-84
3.38333	-81
3.39167	-79
3.4	-78
3.40833	-77
3.41667	-75
3.425	-73
3.43333	-70
3.44167	-66
3.45	-62
3.45833	-59
3.46667	-58
3.475	-60
3.48333	-63
3.49167	-67
3.5	-71
3.50833	-74
3.51667	-76
3.525	-76
3.53333	-76
3.54167	-76
3.55	-76
3.55833	-78
3.56667	-80
3.575	-83
3.58333	-84
3.59167	-85
3.6	-83
3.60833	-82
3.61667	-81
3.625	-82
3.63333	-84
3.64167	-86
3.65	-87
3.65833	-89
3.66667	-90
3.675	-90
3.68333	-90
3.69167	-89
3.7	-89
3.70833	-90
3.71667	-92
3.725	-95
3.73333	-97
3.74167	-100
3.75	-102
3.75833	-104
3.76667	-105
3.775	-105
3.78333	-103
3.79167	-102
3.8	-101
3.80833	-100
3.81667	-101
3.825	-102
3.83333	-103
3.84167	-104
3.85	-104
3.85833	-102
3.86667	-99
3.875	-95
3.88333	-90
3.89167	-84
3.9	-76
3.90833	-67
3.91667	-55
3.925	-43
3.93333	-31
3.94167	-19
3.95	-9
3.95833	-2
3.96667	3
3.975	6
3.98333	6
3.99167	5
4	4
4.00833	2
4.01667	-2
4.025	-7
4.03333	-14
4.04167	-22
4.05	-32
4.05833	-42
4.06667	-52
4.075	-61
4.08333	-70
4.09167	-77
4.1	-82
4.10833	-87
4.11667	-91
4.125	-93
4.13333	-95
4.14167	-96
4.15	-98
4.15833	-99
4.16667	-102
4.175	-104
4.18333	-107
4.19167	-109
4.2	-110
4.20833	-111
4.21667	-112
4.225	-112
4.23333	-114
4.24167	-117
4.25	-119
4.25833	-121
4.26667	-121
4.275	-120
4.28333	-117
4.29167	-116
4.3	-115
4.30833	-115
4.31667	-115
4.325	-116
4.33333	-117
4.34167	-117
4.35	-117
4.35833	-117
4.36667	-118
4.375	-119
4.38333	-120
4.39167	-122
4.4	-124
4.40833	-125
4.41667	-126
4.425	-126
4.43333	-127
4.44167	-127
4.45	-127
4.45833	-125
4.46667	-123
4.475	-121
4.48333	-119
4.49167	-119
4.5	-120
4.50833	-121
4.51667	-123
4.525	-125
4.53333	-127
4.54167	-128
4.55	-130
4.55833	-131
4.56667	-133
4.575	-134
4.58333	-135
4.59167	-135
4.6	-136
4.60833	-137
4.61667	-139
4.625	-142
4.63333	-143
4.64167	-145
4.65	-146
4.65833	-145
4.66667	-145
4.675	-146
4.68333	-148
4.69167	-150
4.7	-153
4.70833	-155
4.71667	-156
4.725	-156
4.73333	-157
4.74167	-157
4.75	-158
4.75833	-159
4.76667	-160
4.775	-160
4.78333	-160
4.79167	-161
4.8	-161
4.80833	-161
4.81667	-160
4.825	-159
4.83333	-158
4.84167	-158
4.85	-159
4.85833	-161
4.86667	-164
4.875	-166
4.88333	-167
4.89167	-168
4.9	-167
4.90833	-166
4.91667	-166
4.925	-168
4.93333	-170
4.94167	-172
4.95	-174
4.95833	-176
4.96667	-178
4.975	-180
4.98333	-183
4.99167	-186
5	-189
5.00833	-192
5.01667	-192
5.025	-191
5.03333	-189
5.04167	-187
5.05	-187
5.05833	-188
5.06667	-190
5.075	-193
5.08333	-196
5.09167	-199
5.1	-201
5.10833	-203
5.11667	-204
5.125	-205
5.13333	-206
5.14167	-206
5.15	-206
5.15833	-205
5.16667	-205
5.175	-205
5.18333	-207
5.19167	-210
5.2	-212
5.20833	-213
5.21667	-213
5.225	-213
5.23333	-213
5.24167	-214
5.25	-214
5.25833	-215
5.26667	-217
5.275	-219
5.28333	-221
5.29167	-223
5.3	-225
5.30833	-227
5.31667	-230
5.325	-233
5.33333	-235
5.34167	-237
5.35	-238
5.35833	-238
5.36667	-237
5.375	-237
5.38333	-237
5.39167	-237
5.4	-237
5.40833	-238
5.41667	-239
5.425	-242
5.43333	-244
5.44167	-247
5.45	-249
5.45833	-251
5.46667	-252
5.475	-253
5.48333	-254
5.49167	-254
5.5	-253
5.50833	-252
5.51667	-251
5.525	-250
5.53333	-250
5.54167	-252
5.55	-254
5.55833	-256
5.56667	-258
5.575	-261
5.58333	-263
5.59167	-264
5.6	-265
5.60833	-267
5.61667	-269
5.625	-271
5.63333	-273
5.64167	-276
5.65	-279
5.65833	-283
5.66667	-286
5.675	-288
5.68333	-290
5.69167	-291
5.7	-291
5.70833	-291
5.71667	-292
5.725	-295
5.73333	-299
5.74167	-302
5.75	-305
5.75833	-305
5.76667	-305
5.775	-305
5.78333	-306
5.79167	-309
5.8	-312
5.80833	-315
5.81667	-316
5.825	-316
5.83333	-316
5.84167	-316
5.85	-316
5.85833	-317
5.86667	-318
5.875	-319
5.88333	-321
5.89167	-324
5.9	-327
5.90833	-329
5.91667	-332
5.925	-334
5.93333	-336
5.94167	-339
5.95	-342
5.95833	-345
5.96667	-348
5.975	-351
5.98333	-354
5.99167	-357
6	-360
6.00833	-363
6.01667	-366
6.025	-369
6.03333	-371
6.04167	-373
6.05	-374
6.05833	-375
6.06667	-374
6.075	-374
6.08333	-375
6.09167	-377
6.1	-379
6.10833	-383
6.11667	-386
6.125	-389
6.13333	-391
6.14167	-393
6.15	-394
6.15833	-394
6.16667	-393
6.175	-392
6.18333	-393
6.19167	-394
6.2	-396
6.20833	-398
6.21667	-399
6.225	-400
6.23333	-400
6.24167	-401
6.25	-404
6.25833	-407
6.26667	-410
6.275	-413
6.28333	-414
6.29167	-414
6.3	-414
6.30833	-414
6.31667	-416
6.325	-418
6.33333	-420
6.34167	-421
6.35	-421
6.35833	-419
6.36667	-416
6.375	-412
6.38333	-407
6.39167	-401
6.4	-394
6.40833	-388
6.41667	-382
6.425	-378
6.43333	-374
6.44167	-372
6.45	-372
6.45833	-373
6.46667	-376
6.475	-381
6.48333	-388
6.49167	-395
6.5	-402
6.50833	-410
6.51667	-417
6.525	-424
6.53333	-432
6.54167	-441
6.55	-450
6.55833	-458
6.56667	-467
6.575	-474
6.58333	-481
6.59167	-489
6.6	-496
6.60833	-503
6.61667	-510
6.625	-516
6.63333	-522
6.64167	-527
6.65	-531
6.65833	-535
6.66667	-538
6.675	-542
6.68333	-544
6.69167	-547
6.7	-549
6.70833	-552
6.71667	-554
6.725	-556
6.73333	-558
6.74167	-560
6.75	-560
6.75833	-560
6.76667	-560
6.775	-559
6.78333	-559
6.79167	-559
6.8	-558
6.80833	-557
6.81667	-558
6.825	-559
6.83333	-561
6.84167	-563
6.85	-565
6.85833	-568
6.86667	-571
6.875	-574
6.88333	-578
6.89167	-581
6.9	-584
6.90833	-586
6.91667	-589
6.925	-592
6.93333	-595
6.94167	-598
6.95	-600
6.95833	-603
6.96667	-606
6.975	-609
6.98333	-613
6.99167	-616
7	-619
7.00833	-622
7.01667	-626
7.025	-629
7.03333	-632
7.04167	-634
7.05	-636
7.05833	-639
7.06667	-641
7.075	-644
7.08333	-645
7.09167	-646
7.1	-645
7.10833	-645
7.11667	-645
7.125	-645
7.13333	-645
7.14167	-645
7.15	-643
7.15833	-642
7.16667	-641
7.175	-640
7.18333	-639
7.19167	-639
7.2	-638
7.20833	-637
7.21667	-636
7.225	-635
7.23333	-633
7.24167	-632
7.25	-630
7.25833	-629
7.26667	-628
7.275	-629
7.28333	-631
7.29167	-632
7.3	-634
7.30833	-635
7.31667	-636
7.325	-636
7.33333	-635
7.34167	-634
7.35	-632
7.35833	-631
7.36667	-629
7.375	-629
7.38333	-630
7.39167	-631
7.4	-631
7.40833	-630
7.41667	-628
7.425	-627
7.43333	-627
7.44167	-627
7.45	-627
7.45833	-628
7.46667	-630
7.475	-630
7.48333	-630
7.49167	-629
7.5	-627
7.50833	-626
7.51667	-625
7.525	-623
7.53333	-622
7.54167	-621
7.55	-619
7.55833	-617
7.56667	-615
7.575	-614
7.58333	-611
7.59167	-609
7.6	-606
7.60833	-603
7.61667	-600
7.625	-596
7.63333	-592
7.64167	-588
7.65	-584
7.65833	-579
7.66667	-573
7.675	-566
7.68333	-558
7.69167	-549
7.7	-539
7.70833	-529
7.71667	-519
7.725	-509
7.73333	-500
7.74167	-492
7.75	-486
7.75833	-481
7.76667	-476
7.775	-473
7.78333	-471
7.79167	-469
7.8	-468
7.80833	-469
7.81667	-470
7.825	-470
7.83333	-469
7.84167	-467
7.85	-462
7.85833	-457
7.86667	-449
7.875	-439
7.88333	-427
7.89167	-410
7.9	-388
7.90833	-362
7.91667	-332
7.925	-297
7.93333	-258
7.94167	-216
7.95	-173
7.95833	-130
7.96667	-91
7.975	-59
7.98333	-33
7.99167	-15
8	-4
8.00833	1
8.01667	0
8.025	-5
8.03333	-15
8.04167	-27
8.05	-42
8.05833	-59
8.06667	-76
8.075	-94
8.08333	-111
8.09167	-127
8.1	-141
8.10833	-153
8.11667	-164
8.125	-172
8.13333	-177
8.14167	-179
8.15	-178
8.15833	-174
8.16667	-168
8.175	-160
8.18333	-151
8.19167	-142
8.2	-131
8.20833	-118
8.21667	-103
8.225	-86
8.23333	-68
8.24167	-47
8.25	-25
8.25833	-2
8.26667	22
8.275	47
8.28333	72
8.29167	97
8.3	123
8.30833	148
8.31667	173
8.325	197
8.33333	220
8.34167	242
8.35	261
8.35833	278
8.36667	293
8.375	305
8.38333	316
8.39167	325
8.4	333
8.40833	338
8.41667	343
8.425	347
8.43333	352
8.44167	357
8.45	362
8.45833	368
8.46667	375
8.475	383
8.48333	392
8.49167	403
8.5	415
8.50833	427
8.51667	440
8.525	453
8.53333	466
8.54167	476
8.55	485
8.55833	493
8.56667	500
8.575	507
8.58333	514
8.59167	521
8.6	529
8.60833	538
8.61667	548
8.625	558
8.63333	569
8.64167	582
8.65	594
8.65833	607
8.66667	619
8.675	631
8.68333	644
8.69167	656
8.7	669
8.70833	682
8.71667	695
8.725	707
8.73333	719
8.74167	731
8.75	741
8.75833	750
8.76667	760
8.775	769
8.78333	779
8.79167	788
8.8	799
8.80833	809
8.81667	820
8.825	830
8.83333	841
8.84167	851
8.85	860
8.85833	870
8.86667	879
8.875	889
8.88333	900
8.89167	909
8.9	919
8.90833	927
8.91667	935
8.925	941
8.93333	948
8.94167	954
8.95	960
8.95833	965
8.96667	970
8.975	974
8.98333	977
8.99167	980
9	983
9.00833	985
9.01667	988
9.025	989
9.03333	991
9.04167	992
9.05	993
9.05833	995
9.06667	997
9.075	998
9.08333	1000
9.09167	1001
9.1	1002
9.10833	1004
9.11667	1006
9.125	1009
9.13333	1014
9.14167	1018
9.15	1023
9.15833	1027
9.16667	1029
9.175	1029
9.18333	1027
9.19167	1024
9.2	1020
9.20833	1015
9.21667	1010
9.225	1003
9.23333	993
9.24167	981
9.25	968
9.25833	954
9.26667	941
9.275	929
9.28333	918
9.29167	908
9.3	899
9.30833	890
9.31667	881
9.325	873
9.33333	865
9.34167	857
9.35	850
9.35833	843
9.36667	836
9.375	829
9.38333	822
9.39167	814
9.4	806
9.40833	797
9.41667	788
9.425	780
9.43333	773
9.44167	766
9.45	758
9.45833	750
9.46667	741
9.475	732
9.48333	722
9.49167	714
9.5	707
9.50833	700
9.51667	694
9.525	688
9.53333	682
9.54167	676
9.55	671
9.55833	666
9.56667	661
9.575	657
9.58333	653
9.59167	650
9.6	647
9.60833	644
9.61667	643
9.625	641
9.63333	641
9.64167	640
9.65	639
9.65833	638
9.66667	635
9.675	631
9.68333	627
9.69167	623
9.7	618
9.70833	612
9.71667	605
9.725	598
9.73333	590
9.74167	582
9.75	575
9.75833	569
9.76667	563
9.775	557
9.78333	552
9.79167	547
9.8	541
9.80833	537
9.81667	533
9.825	530
9.83333	528
9.84167	528
9.85	528
9.85833	527
9.86667	526
9.875	524
9.88333	522
9.89167	519
9.9	516
9.90833	514
9.91667	511
9.925	509
9.93333	508
9.94167	508
9.95	509
9.95833	508
9.96667	508
9.975	507
9.98333	508
9.99167	508
10	509
10.0083	510
10.0167	511
10.025	512
10.0333	513
10.0417	515
10.05	520
10.0583	529
10.0667	545
10.075	571
10.0833	608
10.0917	662
10.1	733
10.1083	820
10.1167	926
10.125	1038
10.1333	1154
10.1417	1265
10.15	1358
10.1583	1431
10.1667	1478
10.175	1497
10.1833	1491
10.1917	1461
10.2	1411
10.2083	1346
10.2167	1267
10.225	1182
10.2333	1092
10.2417	1000
10.25	912
10.2583	826
10.2667	748
10.275	676
10.2833	612
10.2917	556
10.3	506
10.3083	463
10.3167	426
10.325	393
10.3333	364
10.3417	337
10.35	312
10.3583	289
10.3667	267
10.375	247
10.3833	228
10.3917	209
10.4	191
10.4083	173
10.4167	154
10.425	136
10.4333	119
10.4417	102
10.45	86
10.4583	71
10.4667	56
10.475	41
10.4833	27
10.4917	14
10.5	5
10.5083	0
10.5167	1
10.525	15
10.5333	47
10.5417	104
10.55	198
10.5583	338
10.5667	528
10.575	782
10.5833	1082
10.5917	1422
10.6	1789
10.6083	2138
10.6167	2463
10.625	2728
10.6333	2915
10.6417	3022
10.65	3039
10.6583	2972
10.6667	2839
10.675	2643
10.6833	2404
10.6917	2134
10.7	1840
10.7083	1545
10.7167	1245
10.725	962
10.7333	696
10.7417	451
10.75	238
10.7583	48
10.7667	-111
10.775	-245
10.7833	-357
10.7917	-448
10.8	-524
10.8083	-585
10.8167	-636
10.825	-680
10.8333	-717
10.8417	-751
10.85	-781
10.8583	-809
10.8667	-834
10.875	-856
10.8833	-876
10.8917	-894
10.9	-912
10.9083	-929
10.9167	-946
10.925	-963
10.9333	-979
10.9417	-994
10.95	-1008
10.9583	-1021
10.9667	-1034
10.975	-1046
10.9833	-1058
10.9917	-1071
11	-1083
11.0083	-1095
11.0167	-1106
11.025	-1116
11.0333	-1125
11.0417	-1135
11.05	-1144
11.0583	-1154
11.0667	-1164
11.075	-1173
11.0833	-1182
11.0917	-1190
11.1	-1198
11.1083	-1206
11.1167	-1215
11.125	-1224
11.1333	-1231
11.1417	-1238
11.15	-1243
11.1583	-1247
11.1667	-1250
11.175	-1254
11.1833	-1258
11.1917	-1261
11.2	-1265
11.2083	-1268
11.2167	-1272
11.225	-1278
11.2333	-1285
11.2417	-1294
11.25	-1304
11.2583	-1315
11.2667	-1326
11.275	-1338
11.2833	-1349
11.2917	-1361
11.3	-1372
11.3083	-1381
11.3167	-1390
11.325	-1398
11.3333	-1405
11.3417	-1412
11.35	-1420
11.3583	-1427
11.3667	-1434
11.375	-1440
11.3833	-1446
11.3917	-1451
11.4	-1457
11.4083	-1462
11.4167	-1469
11.425	-1475
11.4333	-1482
11.4417	-1487
11.45	-1492
11.4583	-1497
11.4667	-1502
11.475	-1507
11.4833	-1512
11.4917	-1516
11.5	-1521
11.5083	-1526
11.5167	-1531
11.525	-1537
11.5333	-1542
11.5417	-1546
11.55	-1550
11.5583	-1553
11.5667	-1555
11.575	-1558
11.5833	-1560
11.5917	-1562
11.6	-1565
11.6083	-1569
11.6167	-1572
11.625	-1576
11.6333	-1579
11.6417	-1582
11.65	-1585
11.6583	-1587
11.6667	-1589
11.675	-1592
11.6833	-1596
11.6917	-1600
11.7	-1605
11.7083	-1609
11.7167	-1613
11.725	-1616
11.7333	-1619
11.7417	-1621
11.75	-1622
11.7583	-1623
11.7667	-1623
11.775	-1625
11.7833	-1627
11.7917	-1630
11.8	-1635
11.8083	-1639
11.8167	-1642
11.825	-1645
11.8333	-1646
11.8417	-1646
11.85	-1645
11.8583	-1644
11.8667	-1642
11.875	-1641
11.8833	-1641
11.8917	-1641
11.9	-1640
11.9083	-1640
11.9167	-1639
11.925	-1639
11.9333	-1641
11.9417	-1644
11.95	-1649
11.9583	-1655
11.9667	-1661
11.975	-1667
11.9833	-1673
11.9917	-1678
12	-1684
12.0083	-1689
12.0167	-1694
12.025	-1699
12.0333	-1705
12.0417	-1710
12.05	-1714
12.0583	-1716
12.0667	-1714
12.075	-1708
12.0833	-1696
12.0917	-1675
12.1	-1645
12.1083	-1603
12.1167	-1547
12.125	-1478
12.1333	-1397
12.1417	-1308
12.15	-1219
12.1583	-1131
12.1667	-1055
12.175	-994
12.1833	-950
12.1917	-928
12.2	-925
12.2083	-939
12.2167	-970
12.225	-1011
12.2333	-1062
12.2417	-1120
12.25	-1181
12.2583	-1245
12.2667	-1307
12.275	-1368
12.2833	-1426
12.2917	-1478
12.3	-1527
12.3083	-1568
12.3167	-1604
12.325	-1634
12.3333	-1657
12.3417	-1676
12.35	-1690
12.3583	-1701
12.3667	-1710
12.375	-1716
12.3833	-1721
12.3917	-1723
12.4	-1724
12.4083	-1725
12.4167	-1725
12.425	-1727
12.4333	-1729
12.4417	-1731
12.45	-1733
12.4583	-1734
12.4667	-1735
12.475	-1735
12.4833	-1734
12.4917	-1731
12.5	-1726
12.5083	-1717
12.5167	-1702
12.525	-1680
12.5333	-1649
12.5417	-1607
12.55	-1551
12.5583	-1478
12.5667	-1391
12.575	-1286
12.5833	-1167
12.5917	-1038
12.6	-900
12.6083	-765
12.6167	-631
12.625	-512
12.6333	-413
12.6417	-338
12.65	-293
12.6583	-280
12.6667	-296
12.675	-341
12.6833	-409
12.6917	-496
12.7	-598
12.7083	-706
12.7167	-820
12.725	-931
12.7333	-1038
12.7417	-1139
12.75	-1230
12.7583	-1312
12.7667	-1381
12.775	-1439
12.7833	-1486
12.7917	-1522
12.8	-1550
12.8083	-1571
12.8167	-1588
12.825	-1600
12.8333	-1609
12.8417	-1617
12.85	-1622
12.8583	-1627
12.8667	-1632
12.875	-1637
12.8833	-1642
12.8917	-1646
12.9	-1649
12.9083	-1651
12.9167	-1651
12.925	-1649
12.9333	-1643
12.9417	-1633
12.95	-1618
12.9583	-1596
12.9667	-1569
12.975	-1536
12.9833	-1498
12.9917	-1457
13	-1412
13.0083	-1367
13.0167	-1321
13.025	-1278
13.0333	-1238
13.0417	-1202
13.05	-1173
13.0583	-1149
13.0667	-1132
13.075	-1120
13.0833	-1112
13.0917	-1107
13.1	-1103
13.1083	-1091
13.1167	-1061
13.125	-974
13.1333	-782
13.1417	-370
13.15	477
13.1583	2021
13.1667	4845
13.175	9630
13.1833	17099
13.1917	28586
13.2	44754
13.2083	65983
13.2167	93538
13.225	125090
13.2333	160736
13.2417	198242
13.25	233965
13.2583	267582
13.2667	295053
13.275	315651
13.2833	328750
13.2917	333435
13.3	330628
13.3083	321371
13.3167	305932
13.325	286639
13.3333	263912
13.3417	239053
13.35	213756
13.3583	187766
13.3667	163172
13.375	139595
13.3833	117923
13.3917	98624
13.4	81268
13.4083	66580
13.4167	53880
13.425	43345
13.4333	34665
13.4417	27499
13.45	21798
13.4583	17135
13.4667	13459
13.475	10509
13.4833	8156
13.4917	6304
13.5	4807
13.5083	3636
13.5167	2690
13.525	1941
13.5333	1344
13.5417	863
13.55	485
13.5583	177
13.5667	-66
13.575	-262
13.5833	-422
13.5917	-549
13.6	-655
13.6083	-741
13.6167	-813
13.625	-873
13.6333	-923
13.6417	-965
13.65	-1001
13.6583	-1033
13.6667	-1062
13.675	-1088
13.6833	-1112
13.6917	-1133
13.7	-1152
13.7083	-1168
13.7167	-1184
13.725	-1198
13.7333	-1214
13.7417	-1229
13.75	-1244
13.7583	-1258
13.7667	-1271
13.775	-1284
13.7833	-1295
13.7917	-1307
13.8	-1318
13.8083	-1329
13.8167	-1339
13.825	-1347
13.8333	-1355
13.8417	-1362
13.85	-1368
13.8583	-1373
13.8667	-1377
13.875	-1381
13.8833	-1385
13.8917	-1388
13.9	-1391
13.9083	-1394
13.9167	-1397
13.925	-1399
13.9333	-1400
13.9417	-1401
13.95	-1401
13.9583	-1399
13.9667	-1397
13.975	-1394
13.9833	-1391
13.9917	-1388
14	-1384
14.0083	-1380
14.0167	-1377
14.025	-1373
14.0333	-1371
14.0417	-1370
14.05	-1370
14.0583	-1370
14.0667	-1369
14.075	-1370
14.0833	-1371
14.0917	-1374
14.1	-1378
14.1083	-1384
14.1167	-1390
14.125	-1395
14.1333	-1400
14.1417	-1404
14.15	-1408
14.1583	-1412
14.1667	-1416
14.175	-1420
14.1833	-1425
14.1917	-1429
14.2	-1434
14.2083	-1438
14.2167	-1444
14.225	-1451
14.2333	-1458
14.2417	-1465
14.25	-1471
14.2583	-1477
14.2667	-1483
14.275	-1487
14.2833	-1489
14.2917	-1489
14.3	-1485
14.3083	-1478
14.3167	-1470
14.325	-1459
14.3333	-1447
14.3417	-1429
14.35	-1407
14.3583	-1382
14.3667	-1356
14.375	-1327
14.3833	-1294
14.3917	-1260
14.4	-1227
14.4083	-1194
14.4167	-1160
14.425	-1127
14.4333	-1096
14.4417	-1070
14.45	-1050
14.4583	-1034
14.4667	-1021
14.475	-1014
14.4833	-1013
14.4917	-1018
14.5	-1027
14.5083	-1041
14.5167	-1058
14.525	-1078
14.5333	-1099
14.5417	-1121
14.55	-1144
14.5583	-1171
14.5667	-1201
14.575	-1232
14.5833	-1263
14.5917	-1296
14.6	-1329
14.6083	-1362
14.6167	-1392
14.625	-1419
14.6333	-1444
14.6417	-1470
14.65	-1496
14.6583	-1520
14.6667	-1541
14.675	-1562
14.6833	-1583
14.6917	-1602
14.7	-1619
14.7083	-1632
14.7167	-1644
14.725	-1653
14.7333	-1662
14.7417	-1670
14.75	-1677
14.7583	-1683
14.7667	-1688
14.775	-1692
14.7833	-1695
14.7917	-1698
14.8	-1701
14.8083	-1704
14.8167	-1706
14.825	-1708
14.8333	-1710
14.8417	-1711
14.85	-1713
14.8583	-1715
14.8667	-1719
14.875	-1722
14.8833	-1725
14.8917	-1727
14.9	-1729
14.9083	-1732
14.9167	-1735
14.925	-1740
14.9333	-1744
14.9417	-1748
14.95	-1752
14.9583	-1754
14.9667	-1757
14.975	-1759
14.9833	-1760
14.9917	-1762
15	-1765
15.0083	-1767
15.0167	-1768

## Sheet: CTX sample
0	61
0.00833	61
0.01667	11
0.025	-2
0.03333	-2
0.04167	-2
0.05	-2
0.05833	-2
0.06667	-2
0.075	-2
0.08333	-3
0.09167	-2
0.1	-2
0.10833	-1
0.11667	0
0.125	0
0.13333	0
0.14167	0
0.15	-1
0.15833	-2
0.16667	-3
0.175	-4
0.18333	-4
0.19167	-4
0.2	-4
0.20833	-4
0.21667	-4
0.225	-4
0.23333	-3
0.24167	-3
0.25	-3
0.25833	-3
0.26667	-3
0.275	-4
0.28333	-4
0.29167	-5
0.3	-5
0.30833	-5
0.31667	-6
0.325	-6
0.33333	-6
0.34167	-6
0.35	-5
0.35833	-5
0.36667	-5
0.375	-5
0.38333	-4
0.39167	-3
0.4	-2
0.40833	0
0.41667	0
0.425	-1
0.43333	-2
0.44167	-4
0.45	-6
0.45833	-8
0.46667	-10
0.475	-11
0.48333	-11
0.49167	-11
0.5	-10
0.50833	-8
0.51667	-7
0.525	-6
0.53333	-5
0.54167	-4
0.55	-5
0.55833	-5
0.56667	-6
0.575	-6
0.58333	-6
0.59167	-5
0.6	-4
0.60833	-2
0.61667	-1
0.625	0
0.63333	0
0.64167	0
0.65	-2
0.65833	-4
0.66667	-5
0.675	-5
0.68333	-5
0.69167	-5
0.7	-6
0.70833	-7
0.71667	-8
0.725	-10
0.73333	-10
0.74167	-9
0.75	-8
0.75833	-7
0.76667	-8
0.775	-9
0.78333	-11
0.79167	-12
0.8	-12
0.80833	-11
0.81667	-10
0.825	-10
0.83333	-11
0.84167	-12
0.85	-12
0.85833	-11
0.86667	-9
0.875	-8
0.88333	-8
0.89167	-8
0.9	-9
0.90833	-10
0.91667	-10
0.925	-10
0.93333	-10
0.94167	-9
0.95	-8
0.95833	-6
0.96667	-5
0.975	-4
0.98333	-6
0.99167	-8
1	-10
1.00833	-12
1.01667	-12
1.025	-12
1.03333	-10
1.04167	-10
1.05	-9
1.05833	-8
1.06667	-7
1.075	-7
1.08333	-6
1.09167	-4
1.1	-3
1.10833	-2
1.11667	0
1.125	0
1.13333	-1
1.14167	-2
1.15	-4
1.15833	-6
1.16667	-8
1.175	-9
1.18333	-9
1.19167	-8
1.2	-6
1.20833	-4
1.21667	-4
1.225	-4
1.23333	-4
1.24167	-5
1.25	-5
1.25833	-6
1.26667	-7
1.275	-9
1.28333	-10
1.29167	-12
1.3	-12
1.30833	-12
1.31667	-12
1.325	-12
1.33333	-11
1.34167	-10
1.35	-10
1.35833	-10
1.36667	-11
1.375	-12
1.38333	-12
1.39167	-10
1.4	-9
1.40833	-7
1.41667	-6
1.425	-7
1.43333	-9
1.44167	-11
1.45	-14
1.45833	-16
1.46667	-17
1.475	-16
1.48333	-14
1.49167	-11
1.5	-9
1.50833	-7
1.51667	-7
1.525	-9
1.53333	-10
1.54167	-11
1.55	-11
1.55833	-10
1.56667	-9
1.575	-8
1.58333	-7
1.59167	-6
1.6	-7
1.60833	-9
1.61667	-10
1.625	-11
1.63333	-12
1.64167	-12
1.65	-13
1.65833	-13
1.66667	-13
1.675	-13
1.68333	-12
1.69167	-10
1.7	-8
1.70833	-6
1.71667	-5
1.725	-5
1.73333	-5
1.74167	-6
1.75	-6
1.75833	-6
1.76667	-5
1.775	-4
1.78333	-4
1.79167	-6
1.8	-7
1.80833	-8
1.81667	-10
1.825	-11
1.83333	-13
1.84167	-14
1.85	-14
1.85833	-13
1.86667	-12
1.875	-11
1.88333	-11
1.89167	-11
1.9	-10
1.90833	-9
1.91667	-7
1.925	-5
1.93333	-3
1.94167	-2
1.95	-2
1.95833	-1
1.96667	1
1.975	5
1.98333	11
1.99167	17
2	24
2.00833	30
2.01667	36
2.025	42
2.03333	47
2.04167	51
2.05	55
2.05833	58
2.06667	62
2.075	66
2.08333	71
2.09167	77
2.1	83
2.10833	90
2.11667	98
2.125	107
2.13333	116
2.14167	126
2.15	134
2.15833	141
2.16667	148
2.175	155
2.18333	165
2.19167	180
2.2	202
2.20833	234
2.21667	276
2.225	327
2.23333	383
2.24167	445
2.25	507
2.25833	566
2.26667	624
2.275	678
2.28333	732
2.29167	782
2.3	829
2.30833	870
2.31667	900
2.325	918
2.33333	922
2.34167	909
2.35	883
2.35833	842
2.36667	788
2.375	725
2.38333	651
2.39167	570
2.4	477
2.40833	377
2.41667	271
2.425	160
2.43333	54
2.44167	-46
2.45	-131
2.45833	-196
2.46667	-241
2.475	-261
2.48333	-259
2.49167	-242
2.5	-212
2.50833	-176
2.51667	-141
2.525	-108
2.53333	-85
2.54167	-75
2.55	-83
2.55833	-114
2.56667	-167
2.575	-238
2.58333	-326
2.59167	-414
2.6	-497
2.60833	-566
2.61667	-609
2.625	-624
2.63333	-612
2.64167	-569
2.65	-506
2.65833	-426
2.66667	-334
2.675	-241
2.68333	-148
2.69167	-64
2.7	10
2.70833	71
2.71667	115
2.725	142
2.73333	148
2.74167	133
2.75	103
2.75833	63
2.76667	18
2.775	-21
2.78333	-49
2.79167	-63
2.8	-59
2.80833	-40
2.81667	-11
2.825	27
2.83333	67
2.84167	107
2.85	142
2.85833	170
2.86667	191
2.875	204
2.88333	211
2.89167	212
2.9	209
2.90833	204
2.91667	199
2.925	193
2.93333	188
2.94167	184
2.95	181
2.95833	178
2.96667	176
2.975	174
2.98333	174
2.99167	175
3	177
3.00833	180
3.01667	185
3.025	189
3.03333	195
3.04167	201
3.05	208
3.05833	216
3.06667	226
3.075	235
3.08333	245
3.09167	254
3.1	261
3.10833	264
3.11667	265
3.125	261
3.13333	255
3.14167	247
3.15	238
3.15833	228
3.16667	216
3.175	205
3.18333	194
3.19167	183
3.2	173
3.20833	164
3.21667	156
3.225	149
3.23333	143
3.24167	138
3.25	135
3.25833	135
3.26667	136
3.275	137
3.28333	138
3.29167	136
3.3	134
3.30833	131
3.31667	127
3.325	122
3.33333	117
3.34167	112
3.35	108
3.35833	107
3.36667	107
3.375	109
3.38333	112
3.39167	114
3.4	117
3.40833	121
3.41667	124
3.425	127
3.43333	129
3.44167	130
3.45	130
3.45833	129
3.46667	128
3.475	126
3.48333	124
3.49167	122
3.5	119
3.50833	116
3.51667	114
3.525	112
3.53333	111
3.54167	110
3.55	110
3.55833	110
3.56667	111
3.575	112
3.58333	113
3.59167	114
3.6	114
3.60833	112
3.61667	109
3.625	106
3.63333	103
3.64167	101
3.65	99
3.65833	99
3.66667	99
3.675	100
3.68333	102
3.69167	103
3.7	104
3.70833	104
3.71667	104
3.725	104
3.73333	104
3.74167	103
3.75	102
3.75833	99
3.76667	96
3.775	93
3.78333	91
3.79167	90
3.8	90
3.80833	90
3.81667	92
3.825	94
3.83333	96
3.84167	99
3.85	102
3.85833	107
3.86667	113
3.875	123
3.88333	137
3.89167	155
3.9	179
3.90833	208
3.91667	240
3.925	276
3.93333	312
3.94167	349
3.95	384
3.95833	415
3.96667	442
3.975	461
3.98333	472
3.99167	476
4	473
4.00833	465
4.01667	451
4.025	433
4.03333	411
4.04167	387
4.05	361
4.05833	334
4.06667	308
4.075	283
4.08333	259
4.09167	237
4.1	218
4.10833	201
4.11667	185
4.125	171
4.13333	159
4.14167	149
4.15	140
4.15833	134
4.16667	131
4.175	128
4.18333	127
4.19167	125
4.2	123
4.20833	120
4.21667	117
4.225	114
4.23333	111
4.24167	108
4.25	107
4.25833	106
4.26667	106
4.275	108
4.28333	108
4.29167	109
4.3	109
4.30833	109
4.31667	109
4.325	108
4.33333	108
4.34167	106
4.35	103
4.35833	101
4.36667	98
4.375	98
4.38333	98
4.39167	100
4.4	102
4.40833	105
4.41667	106
4.425	107
4.43333	106
4.44167	104
4.45	102
4.45833	99
4.46667	96
4.475	94
4.48333	93
4.49167	93
4.5	92
4.50833	91
4.51667	90
4.525	89
4.53333	90
4.54167	90
4.55	90
4.55833	89
4.56667	87
4.575	86
4.58333	84
4.59167	83
4.6	80
4.60833	78
4.61667	75
4.625	73
4.63333	71
4.64167	69
4.65	69
4.65833	68
4.66667	66
4.675	64
4.68333	63
4.69167	63
4.7	63
4.70833	62
4.71667	61
4.725	60
4.73333	59
4.74167	58
4.75	59
4.75833	59
4.76667	59
4.775	58
4.78333	58
4.79167	59
4.8	62
4.80833	64
4.81667	66
4.825	68
4.83333	68
4.84167	68
4.85	67
4.85833	68
4.86667	69
4.875	70
4.88333	69
4.89167	67
4.9	65
4.90833	63
4.91667	61
4.925	59
4.93333	58
4.94167	55
4.95	53
4.95833	50
4.96667	48
4.975	44
4.98333	41
4.99167	38
5	35
5.00833	33
5.01667	32
5.025	32
5.03333	33
5.04167	32
5.05	31
5.05833	29
5.06667	26
5.075	24
5.08333	22
5.09167	20
5.1	18
5.10833	16
5.11667	14
5.125	12
5.13333	10
5.14167	9
5.15	7
5.15833	6
5.16667	5
5.175	3
5.18333	1
5.19167	-1
5.2	-4
5.20833	-6
5.21667	-7
5.225	-7
5.23333	-7
5.24167	-7
5.25	-6
5.25833	-6
5.26667	-6
5.275	-7
5.28333	-8
5.29167	-10
5.3	-11
5.30833	-12
5.31667	-13
5.325	-13
5.33333	-13
5.34167	-14
5.35	-16
5.35833	-19
5.36667	-21
5.375	-23
5.38333	-24
5.39167	-24
5.4	-24
5.40833	-23
5.41667	-23
5.425	-23
5.43333	-24
5.44167	-26
5.45	-27
5.45833	-29
5.46667	-31
5.475	-33
5.48333	-35
5.49167	-36
5.5	-37
5.50833	-38
5.51667	-39
5.525	-39
5.53333	-40
5.54167	-40
5.55	-40
5.55833	-41
5.56667	-42
5.575	-44
5.58333	-45
5.59167	-46
5.6	-47
5.60833	-47
5.61667	-47
5.625	-47
5.63333	-49
5.64167	-51
5.65	-53
5.65833	-55
5.66667	-57
5.675	-59
5.68333	-60
5.69167	-61
5.7	-63
5.70833	-64
5.71667	-65
5.725	-67
5.73333	-70
5.74167	-73
5.75	-77
5.75833	-80
5.76667	-83
5.775	-85
5.78333	-86
5.79167	-86
5.8	-87
5.80833	-88
5.81667	-89
5.825	-89
5.83333	-88
5.84167	-88
5.85	-87
5.85833	-87
5.86667	-87
5.875	-88
5.88333	-89
5.89167	-90
5.9	-92
5.90833	-94
5.91667	-96
5.925	-99
5.93333	-102
5.94167	-104
5.95	-107
5.95833	-109
5.96667	-112
5.975	-114
5.98333	-115
5.99167	-116
6	-117
6.00833	-118
6.01667	-121
6.025	-124
6.03333	-129
6.04167	-134
6.05	-138
6.05833	-141
6.06667	-143
6.075	-144
6.08333	-145
6.09167	-146
6.1	-149
6.10833	-151
6.11667	-153
6.125	-154
6.13333	-155
6.14167	-155
6.15	-153
6.15833	-151
6.16667	-149
6.175	-147
6.18333	-146
6.19167	-145
6.2	-143
6.20833	-142
6.21667	-140
6.225	-138
6.23333	-136
6.24167	-133
6.25	-132
6.25833	-131
6.26667	-131
6.275	-133
6.28333	-135
6.29167	-137
6.3	-138
6.30833	-137
6.31667	-134
6.325	-130
6.33333	-124
6.34167	-117
6.35	-108
6.35833	-96
6.36667	-82
6.375	-65
6.38333	-46
6.39167	-26
6.4	-4
6.40833	19
6.41667	40
6.425	60
6.43333	75
6.44167	84
6.45	89
6.45833	88
6.46667	84
6.475	76
6.48333	65
6.49167	52
6.5	36
6.50833	18
6.51667	-1
6.525	-20
6.53333	-39
6.54167	-58
6.55	-78
6.55833	-98
6.56667	-118
6.575	-137
6.58333	-155
6.59167	-172
6.6	-188
6.60833	-201
6.61667	-212
6.625	-222
6.63333	-230
6.64167	-238
6.65	-245
6.65833	-252
6.66667	-258
6.675	-262
6.68333	-266
6.69167	-268
6.7	-269
6.70833	-270
6.71667	-271
6.725	-272
6.73333	-273
6.74167	-274
6.75	-274
6.75833	-273
6.76667	-271
6.775	-269
6.78333	-266
6.79167	-264
6.8	-263
6.80833	-262
6.81667	-262
6.825	-262
6.83333	-261
6.84167	-260
6.85	-259
6.85833	-259
6.86667	-260
6.875	-262
6.88333	-265
6.89167	-268
6.9	-270
6.90833	-273
6.91667	-274
6.925	-275
6.93333	-277
6.94167	-278
6.95	-280
6.95833	-283
6.96667	-286
6.975	-288
6.98333	-290
6.99167	-292
7	-292
7.00833	-292
7.01667	-292
7.025	-291
7.03333	-290
7.04167	-291
7.05	-291
7.05833	-292
7.06667	-292
7.075	-292
7.08333	-291
7.09167	-288
7.1	-286
7.10833	-283
7.11667	-280
7.125	-277
7.13333	-274
7.14167	-271
7.15	-268
7.15833	-265
7.16667	-261
7.175	-257
7.18333	-252
7.19167	-247
7.2	-242
7.20833	-237
7.21667	-232
7.225	-228
7.23333	-225
7.24167	-223
7.25	-222
7.25833	-222
7.26667	-222
7.275	-220
7.28333	-217
7.29167	-214
7.3	-209
7.30833	-204
7.31667	-198
7.325	-193
7.33333	-188
7.34167	-185
7.35	-184
7.35833	-182
7.36667	-179
7.375	-176
7.38333	-172
7.39167	-169
7.4	-166
7.40833	-163
7.41667	-160
7.425	-158
7.43333	-157
7.44167	-156
7.45	-156
7.45833	-154
7.46667	-151
7.475	-146
7.48333	-141
7.49167	-136
7.5	-132
7.50833	-127
7.51667	-122
7.525	-116
7.53333	-109
7.54167	-103
7.55	-97
7.55833	-90
7.56667	-83
7.575	-76
7.58333	-69
7.59167	-62
7.6	-55
7.60833	-48
7.61667	-40
7.625	-31
7.63333	-22
7.64167	-12
7.65	-1
7.65833	11
7.66667	25
7.675	40
7.68333	56
7.69167	72
7.7	87
7.70833	102
7.71667	117
7.725	132
7.73333	146
7.74167	160
7.75	172
7.75833	182
7.76667	191
7.775	198
7.78333	205
7.79167	212
7.8	219
7.80833	227
7.81667	234
7.825	241
7.83333	248
7.84167	256
7.85	265
7.85833	276
7.86667	290
7.875	307
7.88333	330
7.89167	357
7.9	389
7.90833	425
7.91667	465
7.925	510
7.93333	558
7.94167	608
7.95	658
7.95833	704
7.96667	747
7.975	783
7.98333	812
7.99167	834
8	850
8.00833	860
8.01667	865
8.025	865
8.03333	862
8.04167	856
8.05	850
8.05833	842
8.06667	834
8.075	827
8.08333	818
8.09167	812
8.1	808
8.10833	807
8.11667	809
8.125	815
8.13333	825
8.14167	837
8.15	852
8.15833	868
8.16667	885
8.175	904
8.18333	926
8.19167	951
8.2	978
8.20833	1006
8.21667	1035
8.225	1066
8.23333	1097
8.24167	1130
8.25	1165
8.25833	1202
8.26667	1240
8.275	1280
8.28333	1322
8.29167	1364
8.3	1406
8.30833	1448
8.31667	1488
8.325	1527
8.33333	1564
8.34167	1599
8.35	1631
8.35833	1659
8.36667	1685
8.375	1708
8.38333	1730
8.39167	1750
8.4	1768
8.40833	1787
8.41667	1804
8.425	1821
8.43333	1838
8.44167	1854
8.45	1869
8.45833	1884
8.46667	1900
8.475	1915
8.48333	1932
8.49167	1950
8.5	1970
8.50833	1991
8.51667	2013
8.525	2035
8.53333	2056
8.54167	2076
8.55	2095
8.55833	2113
8.56667	2131
8.575	2150
8.58333	2170
8.59167	2192
8.6	2216
8.60833	2242
8.61667	2268
8.625	2295
8.63333	2321
8.64167	2348
8.65	2376
8.65833	2403
8.66667	2430
8.675	2457
8.68333	2483
8.69167	2508
8.7	2532
8.70833	2554
8.71667	2576
8.725	2598
8.73333	2618
8.74167	2639
8.75	2659
8.75833	2678
8.76667	2696
8.775	2715
8.78333	2734
8.79167	2755
8.8	2775
8.80833	2796
8.81667	2817
8.825	2837
8.83333	2857
8.84167	2877
8.85	2895
8.85833	2912
8.86667	2928
8.875	2942
8.88333	2956
8.89167	2969
8.9	2982
8.90833	2995
8.91667	3005
8.925	3014
8.93333	3022
8.94167	3028
8.95	3033
8.95833	3039
8.96667	3044
8.975	3049
8.98333	3056
8.99167	3062
9	3068
9.00833	3073
9.01667	3075
9.025	3075
9.03333	3074
9.04167	3072
9.05	3069
9.05833	3066
9.06667	3062
9.075	3059
9.08333	3055
9.09167	3051
9.1	3047
9.10833	3043
9.11667	3039
9.125	3035
9.13333	3031
9.14167	3026
9.15	3021
9.15833	3016
9.16667	3010
9.175	3004
9.18333	2995
9.19167	2985
9.2	2974
9.20833	2961
9.21667	2948
9.225	2934
9.23333	2919
9.24167	2903
9.25	2886
9.25833	2869
9.26667	2851
9.275	2833
9.28333	2815
9.29167	2796
9.3	2778
9.30833	2760
9.31667	2744
9.325	2727
9.33333	2712
9.34167	2696
9.35	2681
9.35833	2667
9.36667	2652
9.375	2638
9.38333	2623
9.39167	2608
9.4	2592
9.40833	2576
9.41667	2561
9.425	2546
9.43333	2530
9.44167	2515
9.45	2499
9.45833	2483
9.46667	2468
9.475	2454
9.48333	2440
9.49167	2427
9.5	2414
9.50833	2402
9.51667	2390
9.525	2377
9.53333	2365
9.54167	2353
9.55	2342
9.55833	2331
9.56667	2321
9.575	2312
9.58333	2304
9.59167	2296
9.6	2290
9.60833	2283
9.61667	2278
9.625	2273
9.63333	2267
9.64167	2262
9.65	2255
9.65833	2247
9.66667	2238
9.675	2226
9.68333	2212
9.69167	2198
9.7	2183
9.70833	2169
9.71667	2155
9.725	2141
9.73333	2129
9.74167	2117
9.75	2106
9.75833	2095
9.76667	2086
9.775	2077
9.78333	2070
9.79167	2063
9.8	2056
9.80833	2048
9.81667	2041
9.825	2033
9.83333	2026
9.84167	2019
9.85	2012
9.85833	2006
9.86667	2000
9.875	1995
9.88333	1990
9.89167	1986
9.9	1982
9.90833	1979
9.91667	1976
9.925	1972
9.93333	1969
9.94167	1966
9.95	1962
9.95833	1958
9.96667	1955
9.975	1951
9.98333	1948
9.99167	1945
10	1942
10.0083	1938
10.0167	1935
10.025	1932
10.0333	1930
10.0417	1931
10.05	1936
10.0583	1948
10.0667	1970
10.075	2006
10.0833	2060
10.0917	2130
10.1	2223
10.1083	2332
10.1167	2455
10.125	2587
10.1333	2713
10.1417	2829
10.15	2924
10.1583	2987
10.1667	3021
10.175	3021
10.1833	2989
10.1917	2934
10.2	2857
10.2083	2766
10.2167	2666
10.225	2557
10.2333	2449
10.2417	2339
10.25	2235
10.2583	2137
10.2667	2046
10.275	1964
10.2833	1891
10.2917	1827
10.3	1769
10.3083	1717
10.3167	1671
10.325	1628
10.3333	1590
10.3417	1555
10.35	1523
10.3583	1492
10.3667	1462
10.375	1433
10.3833	1403
10.3917	1373
10.4	1343
10.4083	1313
10.4167	1285
10.425	1256
10.4333	1229
10.4417	1202
10.45	1175
10.4583	1148
10.4667	1121
10.475	1097
10.4833	1073
10.4917	1053
10.5	1037
10.5083	1028
10.5167	1029
10.525	1047
10.5333	1090
10.5417	1168
10.55	1288
10.5583	1467
10.5667	1706
10.575	2002
10.5833	2361
10.5917	2741
10.6	3137
10.6083	3514
10.6167	3832
10.625	4087
10.6333	4248
10.6417	4309
10.65	4280
10.6583	4161
10.6667	3966
10.675	3718
10.6833	3417
10.6917	3096
10.7	2754
10.7083	2410
10.7167	2079
10.725	1758
10.7333	1467
10.7417	1201
10.75	968
10.7583	769
10.7667	597
10.775	456
10.7833	336
10.7917	237
10.8	153
10.8083	82
10.8167	21
10.825	-33
10.8333	-79
10.8417	-121
10.85	-158
10.8583	-191
10.8667	-222
10.875	-252
10.8833	-282
10.8917	-310
10.9	-337
10.9083	-362
10.9167	-386
10.925	-409
10.9333	-432
10.9417	-454
10.95	-477
10.9583	-498
10.9667	-519
10.975	-538
10.9833	-557
10.9917	-574
11	-592
11.0083	-609
11.0167	-626
11.025	-644
11.0333	-662
11.0417	-680
11.05	-697
11.0583	-714
11.0667	-729
11.075	-743
11.0833	-758
11.0917	-772
11.1	-786
11.1083	-800
11.1167	-813
11.125	-826
11.1333	-837
11.1417	-846
11.15	-853
11.1583	-858
11.1667	-863
11.175	-868
11.1833	-875
11.1917	-882
11.2	-891
11.2083	-901
11.2167	-912
11.225	-926
11.2333	-939
11.2417	-951
11.25	-963
11.2583	-975
11.2667	-987
11.275	-999
11.2833	-1012
11.2917	-1024
11.3	-1037
11.3083	-1049
11.3167	-1061
11.325	-1072
11.3333	-1081
11.3417	-1089
11.35	-1096
11.3583	-1103
11.3667	-1110
11.375	-1117
11.3833	-1123
11.3917	-1129
11.4	-1133
11.4083	-1137
11.4167	-1142
11.425	-1147
11.4333	-1152
11.4417	-1157
11.45	-1162
11.4583	-1167
11.4667	-1172
11.475	-1175
11.4833	-1179
11.4917	-1182
11.5	-1185
11.5083	-1188
11.5167	-1192
11.525	-1195
11.5333	-1198
11.5417	-1200
11.55	-1202
11.5583	-1204
11.5667	-1207
11.575	-1211
11.5833	-1214
11.5917	-1218
11.6	-1221
11.6083	-1225
11.6167	-1230
11.625	-1234
11.6333	-1238
11.6417	-1240
11.65	-1241
11.6583	-1240
11.6667	-1240
11.675	-1240
11.6833	-1242
11.6917	-1245
11.7	-1248
11.7083	-1252
11.7167	-1255
11.725	-1258
11.7333	-1261
11.7417	-1263
11.75	-1265
11.7583	-1266
11.7667	-1267
11.775	-1269
11.7833	-1271
11.7917	-1273
11.8	-1275
11.8083	-1277
11.8167	-1277
11.825	-1276
11.8333	-1273
11.8417	-1269
11.85	-1264
11.8583	-1258
11.8667	-1253
11.875	-1248
11.8833	-1243
11.8917	-1239
11.9	-1236
11.9083	-1233
11.9167	-1231
11.925	-1230
11.9333	-1229
11.9417	-1230
11.95	-1232
11.9583	-1236
11.9667	-1241
11.975	-1246
11.9833	-1250
11.9917	-1255
12	-1259
12.0083	-1265
12.0167	-1271
12.025	-1277
12.0333	-1283
12.0417	-1287
12.05	-1291
12.0583	-1292
12.0667	-1289
12.075	-1281
12.0833	-1268
12.0917	-1247
12.1	-1214
12.1083	-1168
12.1167	-1109
12.125	-1035
12.1333	-953
12.1417	-860
12.15	-768
12.1583	-681
12.1667	-603
12.175	-544
12.1833	-503
12.1917	-483
12.2	-485
12.2083	-505
12.2167	-541
12.225	-590
12.2333	-646
12.2417	-707
12.25	-768
12.2583	-830
12.2667	-890
12.275	-946
12.2833	-999
12.2917	-1048
12.3	-1091
12.3083	-1129
12.3167	-1161
12.325	-1188
12.3333	-1207
12.3417	-1220
12.35	-1228
12.3583	-1232
12.3667	-1232
12.375	-1232
12.3833	-1231
12.3917	-1228
12.4	-1226
12.4083	-1222
12.4167	-1218
12.425	-1214
12.4333	-1209
12.4417	-1205
12.45	-1202
12.4583	-1200
12.4667	-1198
12.475	-1195
12.4833	-1191
12.4917	-1184
12.5	-1174
12.5083	-1160
12.5167	-1139
12.525	-1110
12.5333	-1070
12.5417	-1014
12.55	-942
12.5583	-849
12.5667	-736
12.575	-607
12.5833	-460
12.5917	-309
12.6	-152
12.6083	0
12.6167	137
12.625	258
12.6333	352
12.6417	416
12.65	449
12.6583	447
12.6667	415
12.675	357
12.6833	274
12.6917	177
12.7	69
12.7083	-44
12.7167	-154
12.725	-262
12.7333	-359
12.7417	-446
12.75	-519
12.7583	-577
12.7667	-621
12.775	-650
12.7833	-666
12.7917	-671
12.8	-666
12.8083	-654
12.8167	-637
12.825	-616
12.8333	-594
12.8417	-572
12.85	-552
12.8583	-535
12.8667	-521
12.875	-512
12.8833	-506
12.8917	-502
12.9	-499
12.9083	-497
12.9167	-495
12.925	-493
12.9333	-490
12.9417	-486
12.95	-480
12.9583	-470
12.9667	-457
12.975	-442
12.9833	-425
12.9917	-409
13	-392
13.0083	-377
13.0167	-362
13.025	-350
13.0333	-340
13.0417	-334
13.05	-332
13.0583	-336
13.0667	-345
13.075	-357
13.0833	-372
13.0917	-387
13.1	-400
13.1083	-402
13.1167	-378
13.125	-297
13.1333	-81
13.1417	362
13.15	1279
13.1583	3008
13.1667	6011
13.175	11164
13.1833	19282
13.1917	31154
13.2	48294
13.2083	70416
13.2167	97936
13.225	130813
13.2333	165758
13.2417	203024
13.25	238523
13.2583	270165
13.2667	296894
13.275	315829
13.2833	327177
13.2917	330792
13.3	326593
13.3083	316171
13.3167	300440
13.325	280110
13.3333	257502
13.3417	232429
13.35	206986
13.3583	181684
13.3667	156933
13.375	134232
13.3833	112940
13.3917	94213
13.4	77681
13.4083	63378
13.4167	51457
13.425	41330
13.4333	33150
13.4417	26413
13.45	20994
13.4583	16672
13.4667	13174
13.475	10432
13.4833	8213
13.4917	6466
13.5	5069
13.5083	3949
13.5167	3065
13.525	2345
13.5333	1777
13.5417	1316
13.55	946
13.5583	650
13.5667	407
13.575	214
13.5833	54
13.5917	-77
13.6	-187
13.6083	-280
13.6167	-359
13.625	-429
13.6333	-488
13.6417	-541
13.65	-586
13.6583	-626
13.6667	-661
13.675	-692
13.6833	-722
13.6917	-749
13.7	-776
13.7083	-801
13.7167	-825
13.725	-847
13.7333	-866
13.7417	-885
13.75	-902
13.7583	-919
13.7667	-935
13.775	-950
13.7833	-964
13.7917	-975
13.8	-985
13.8083	-994
13.8167	-1004
13.825	-1015
13.8333	-1027
13.8417	-1040
13.85	-1053
13.8583	-1064
13.8667	-1073
13.875	-1080
13.8833	-1085
13.8917	-1090
13.9	-1095
13.9083	-1101
13.9167	-1108
13.925	-1115
13.9333	-1121
13.9417	-1127
13.95	-1131
13.9583	-1135
13.9667	-1139
13.975	-1143
13.9833	-1147
13.9917	-1150
14	-1153
14.0083	-1155
14.0167	-1155
14.025	-1154
14.0333	-1153
14.0417	-1153
14.05	-1154
14.0583	-1157
14.0667	-1162
14.075	-1167
14.0833	-1172
14.0917	-1177
14.1	-1182
14.1083	-1188
14.1167	-1194
14.125	-1201
14.1333	-1207
14.1417	-1214
14.15	-1221
14.1583	-1228
14.1667	-1236
14.175	-1244
14.1833	-1253
14.1917	-1262
14.2	-1271
14.2083	-1280
14.2167	-1288
14.225	-1296
14.2333	-1303
14.2417	-1308
14.25	-1312
14.2583	-1314
14.2667	-1316
14.275	-1317
14.2833	-1317
14.2917	-1316
14.3	-1312
14.3083	-1305
14.3167	-1295
14.325	-1281
14.3333	-1264
14.3417	-1242
14.35	-1217
14.3583	-1187
14.3667	-1155
14.375	-1121
14.3833	-1086
14.3917	-1051
14.4	-1016
14.4083	-982
14.4167	-951
14.425	-922
14.4333	-898
14.4417	-878
14.45	-863
14.4583	-852
14.4667	-845
14.475	-843
14.4833	-846
14.4917	-854
14.5	-866
14.5083	-883
14.5167	-902
14.525	-925
14.5333	-950
14.5417	-978
14.55	-1007
14.5583	-1038
14.5667	-1071
14.575	-1102
14.5833	-1133
14.5917	-1161
14.6	-1189
14.6083	-1215
14.6167	-1241
14.625	-1267
14.6333	-1292
14.6417	-1317
14.65	-1341
14.6583	-1363
14.6667	-1383
14.675	-1399
14.6833	-1413
14.6917	-1424
14.7	-1433
14.7083	-1441
14.7167	-1449
14.725	-1455
14.7333	-1461
14.7417	-1466
14.75	-1471
14.7583	-1476
14.7667	-1479
14.775	-1482
14.7833	-1482
14.7917	-1482
14.8	-1483
14.8083	-1484
14.8167	-1486
14.825	-1488
14.8333	-1490
14.8417	-1491
14.85	-1492
14.8583	-1493
14.8667	-1496
14.875	-1500
14.8833	-1505
14.8917	-1510
14.9	-1513
14.9083	-1517
14.9167	-1520
14.925	-1523
14.9333	-1527
14.9417	-1532
14.95	-1536
14.9583	-1541
14.9667	-1545
14.975	-1549
14.9833	-1554
14.9917	-1558
15	-1563
15.0083	-1568
15.0167	-1570
