# Supplementary material for: Response surface methodology to optimize the green synthesis process of cefotaxime sodium: Collaborative improvement of yield, crystal form control and environmental benefits
Source: PLoS One. 2026 May 14;21(5):e0348350. doi: 10.1371/journal.pone.0348350 (PMC13175341; doi:10.1371/journal.pone.0348350)
Supplement: S5 File — Includes raw data for the diffraction peak analysis of unoptimized and optimized CTX samples. (XLSX) [file pone.0348350.s005.xlsx]

## Sheet: Sheet1
5	1056
5.01313	1069
5.02626	1156
5.03939	1063
5.05252	1063
5.06565	1129
5.07878	1122
5.09191	1129
5.10504	1129
5.11817	1149
5.1313	1076
5.14443	1183
5.15756	1129
5.17069	1116
5.18382	1096
5.19695	1082
5.21008	1156
5.22322	1122
5.23635	1102
5.24948	1122
5.26261	1050
5.27574	1069
5.28887	1018
5.302	1050
5.31513	1056
5.32826	1063
5.34139	1024
5.35452	1030
5.36765	1096
5.38078	1005
5.39391	1043
5.40704	1050
5.42017	1024
5.4333	1037
5.44643	1050
5.45956	1030
5.47269	1050
5.48582	1063
5.49895	1005
5.51208	1024
5.52521	1043
5.53834	1024
5.55147	1076
5.5646	992
5.57773	942
5.59086	986
5.60399	986
5.61712	1024
5.63025	986
5.64338	980
5.65651	999
5.66964	973
5.68278	955
5.69591	912
5.70904	973
5.72217	961
5.7353	961
5.74843	1011
5.76156	986
5.77469	918
5.78782	1005
5.80095	936
5.81408	986
5.82721	949
5.84034	930
5.85347	888
5.8666	942
5.87973	894
5.89286	900
5.90599	930
5.91912	949
5.93225	894
5.94538	955
5.95851	955
5.97164	967
5.98477	906
5.9979	942
6.01103	870
6.02416	936
6.03729	894
6.05042	906
6.06355	912
6.07668	888
6.08981	936
6.10294	906
6.11607	900
6.1292	918
6.14233	912
6.15547	835
6.1686	894
6.18173	888
6.19486	847
6.20799	894
6.22112	912
6.23425	894
6.24738	924
6.26051	847
6.27364	853
6.28677	942
6.2999	864
6.31303	924
6.32616	858
6.33929	906
6.35242	888
6.36555	888
6.37868	906
6.39181	876
6.40494	894
6.41807	930
6.4312	912
6.44433	882
6.45746	888
6.47059	870
6.48372	876
6.49685	858
6.50998	888
6.52311	870
6.53624	824
6.54937	894
6.5625	858
6.57563	888
6.58876	918
6.60189	888
6.61503	807
6.62816	858
6.64129	894
6.65442	876
6.66755	888
6.68068	853
6.69381	853
6.70694	829
6.72007	847
6.7332	870
6.74633	876
6.75946	829
6.77259	888
6.78572	853
6.79885	853
6.81198	847
6.82511	888
6.83824	847
6.85137	870
6.8645	936
6.87763	853
6.89076	853
6.90389	906
6.91702	876
6.93015	841
6.94328	894
6.95641	900
6.96954	870
6.98267	870
6.9958	882
7.00893	888
7.02206	835
7.03519	906
7.04832	858
7.06145	882
7.07458	924
7.08772	918
7.10085	876
7.11398	918
7.12711	847
7.14024	900
7.15337	894
7.1665	894
7.17963	858
7.19276	847
7.20589	824
7.21902	888
7.23215	876
7.24528	894
7.25841	870
7.27154	864
7.28467	876
7.2978	858
7.31093	847
7.32406	900
7.33719	824
7.35032	841
7.36345	853
7.37658	812
7.38971	858
7.40284	824
7.41597	824
7.4291	864
7.44223	818
7.45536	829
7.46849	858
7.48162	853
7.49475	882
7.50788	882
7.52101	829
7.53414	882
7.54728	829
7.56041	818
7.57354	835
7.58667	841
7.5998	835
7.61293	853
7.62606	870
7.63919	824
7.65232	853
7.66545	847
7.67858	882
7.69171	835
7.70484	864
7.71797	835
7.7311	870
7.74423	829
7.75736	841
7.77049	835
7.78362	870
7.79675	818
7.80988	906
7.82301	824
7.83614	835
7.84927	829
7.8624	829
7.87553	870
7.88866	818
7.90179	795
7.91492	906
7.92805	870
7.94118	864
7.95431	829
7.96744	835
7.98057	812
7.9937	790
8.00684	876
8.01997	801
8.0331	853
8.04623	829
8.05936	858
8.07249	870
8.08562	847
8.09875	829
8.11188	818
8.12501	801
8.13814	894
8.15127	835
8.1644	906
8.17753	835
8.19066	882
8.20379	835
8.21692	858
8.23005	876
8.24318	824
8.25631	835
8.26944	818
8.28257	876
8.2957	882
8.30883	829
8.32196	795
8.33509	790
8.34822	858
8.36135	864
8.37448	876
8.38761	864
8.40074	876
8.41387	870
8.427	847
8.44013	882
8.45326	888
8.46639	906
8.47953	795
8.49266	894
8.50579	876
8.51892	876
8.53205	870
8.54518	841
8.55831	864
8.57144	906
8.58457	876
8.5977	912
8.61083	888
8.62396	906
8.63709	906
8.65022	918
8.66335	835
8.67648	900
8.68961	930
8.70274	900
8.71587	942
8.729	930
8.74213	949
8.75526	876
8.76839	924
8.78152	894
8.79465	986
8.80778	924
8.82091	961
8.83404	973
8.84717	980
8.8603	930
8.87343	1018
8.88656	924
8.89969	1011
8.91283	1043
8.92596	1011
8.93909	1089
8.95222	1063
8.96535	1063
8.97848	1050
8.99161	1076
9.00474	1082
9.01787	1149
9.031	1109
9.04413	1183
9.05726	1204
9.07039	1232
9.08352	1253
9.09665	1274
9.10978	1332
9.12291	1376
9.13604	1354
9.14917	1391
9.1623	1436
9.17543	1513
9.18856	1624
9.20169	1673
9.21482	1722
9.22795	1747
9.24108	1806
9.25421	1971
9.26734	2070
9.28047	2144
9.2936	2362
9.30673	2500
9.31986	2601
9.33299	2725
9.34612	2970
9.35925	3170
9.37238	3457
9.38551	3636
9.39864	4109
9.41178	4356
9.42491	4775
9.43804	5198
9.45117	5730
9.4643	6288
9.47743	6790
9.49056	7056
9.50369	7604
9.51682	7832
9.52995	7992
9.54308	8028
9.55621	7779
9.56934	6939
9.58247	6131
9.5956	5344
9.60873	4316
9.62186	3588
9.63499	2981
9.64812	2480
9.66125	1962
9.67438	1815
9.68751	1584
9.70064	1459
9.71377	1354
9.7269	1204
9.74003	1197
9.75316	1149
9.76629	1122
9.77942	1109
9.79255	1122
9.80568	1050
9.81881	1050
9.83194	1056
9.84508	1069
9.85821	1030
9.87134	1030
9.88447	1082
9.8976	1102
9.91073	1089
9.92386	1069
9.93699	1176
9.95012	1156
9.96325	1149
9.97638	1225
9.98951	1211
10.0026	1176
10.0158	1274
10.0289	1325
10.042	1318
10.0552	1232
10.0683	1347
10.0814	1376
10.0945	1332
10.1077	1225
10.1208	1163
10.1339	1122
10.1471	1076
10.1602	1043
10.1733	961
10.1865	894
10.1996	930
10.2127	888
10.2258	841
10.239	882
10.2521	853
10.2652	847
10.2784	812
10.2915	864
10.3046	790
10.3178	767
10.3309	784
10.344	790
10.3572	829
10.3703	756
10.3834	778
10.3965	773
10.4097	756
10.4228	812
10.4359	778
10.4491	835
10.4622	740
10.4753	790
10.4885	767
10.5016	807
10.5147	762
10.5279	751
10.541	713
10.5541	790
10.5672	767
10.5804	829
10.5935	762
10.6066	767
10.6198	767
10.6329	756
10.646	784
10.6592	767
10.6723	778
10.6854	778
10.6985	784
10.7117	762
10.7248	762
10.7379	762
10.7511	795
10.7642	751
10.7773	718
10.7904	756
10.8036	762
10.8167	734
10.8299	767
10.843	773
10.8561	751
10.8692	751
10.8824	718
10.8955	784
10.9086	784
10.9218	751
10.9349	713
10.948	697
10.9611	745
10.9743	724
10.9874	718
11.0005	812
11.0137	692
11.0268	718
11.0399	745
11.0531	751
11.0662	762
11.0793	734
11.0924	762
11.1056	724
11.1187	756
11.1318	740
11.145	751
11.1581	740
11.1712	734
11.1844	778
11.1975	702
11.2106	681
11.2238	702
11.2369	740
11.25	745
11.2631	718
11.2763	708
11.2894	681
11.3025	756
11.3157	751
11.3288	713
11.3419	713
11.3551	708
11.3682	756
11.3813	756
11.3945	756
11.4076	751
11.4207	734
11.4338	724
11.447	734
11.4601	751
11.4732	762
11.4864	734
11.4995	686
11.5126	734
11.5258	718
11.5389	751
11.552	729
11.5651	697
11.5783	676
11.5914	751
11.6045	729
11.6177	713
11.6308	713
11.6439	756
11.657	692
11.6702	708
11.6833	729
11.6964	734
11.7096	702
11.7227	655
11.7358	751
11.749	708
11.7621	708
11.7752	734
11.7884	724
11.8015	713
11.8146	713
11.8277	718
11.8409	767
11.854	708
11.8671	729
11.8803	729
11.8934	666
11.9065	692
11.9197	767
11.9328	724
11.9459	734
11.959	724
11.9722	767
11.9853	724
11.9984	745
12.0116	784
12.0247	724
12.0378	751
12.051	762
12.0641	729
12.0772	767
12.0904	773
12.1035	784
12.1166	807
12.1297	829
12.1429	767
12.156	790
12.1691	829
12.1823	858
12.1954	795
12.2085	835
12.2217	812
12.2348	841
12.2479	812
12.261	778
12.2742	745
12.2873	773
12.3004	718
12.3136	729
12.3267	724
12.3398	718
12.353	724
12.3661	708
12.3792	697
12.3924	702
12.4055	729
12.4186	708
12.4317	660
12.4449	708
12.458	751
12.4711	666
12.4843	718
12.4974	697
12.5105	692
12.5236	702
12.5368	697
12.5499	697
12.563	686
12.5762	729
12.5893	708
12.6024	660
12.6156	650
12.6287	692
12.6418	718
12.6549	666
12.6681	697
12.6812	686
12.6944	681
12.7075	645
12.7206	671
12.7337	702
12.7469	724
12.76	745
12.7731	708
12.7863	734
12.7994	676
12.8125	708
12.8256	697
12.8388	671
12.8519	686
12.865	702
12.8782	681
12.8913	708
12.9044	660
12.9176	702
12.9307	745
12.9438	681
12.957	666
12.9701	676
12.9832	702
12.9963	745
13.0095	762
13.0226	718
13.0357	734
13.0489	724
13.062	655
13.0751	740
13.0883	718
13.1014	751
13.1145	708
13.1276	697
13.1408	681
13.1539	692
13.167	697
13.1802	718
13.1933	756
13.2064	756
13.2196	745
13.2327	784
13.2458	790
13.259	835
13.2721	790
13.2852	762
13.2983	812
13.3115	864
13.3246	829
13.3377	841
13.3509	894
13.364	894
13.3771	955
13.3902	973
13.4034	955
13.4165	1011
13.4296	1082
13.4428	1109
13.4559	1102
13.469	1232
13.4822	1050
13.4953	1076
13.5084	1089
13.5215	1082
13.5347	1030
13.5478	1030
13.5609	986
13.5741	967
13.5872	980
13.6003	1011
13.6135	1024
13.6266	999
13.6397	1056
13.6529	1096
13.666	1076
13.6791	1129
13.6922	1149
13.7054	1156
13.7185	1142
13.7316	1274
13.7448	1170
13.7579	1176
13.771	1197
13.7842	1163
13.7973	1129
13.8104	1170
13.8235	1076
13.8367	1018
13.8498	999
13.8629	936
13.8761	876
13.8892	870
13.9023	812
13.9155	807
13.9286	835
13.9417	767
13.9549	778
13.968	762
13.9811	751
13.9942	762
14.0074	692
14.0205	734
14.0336	734
14.0468	734
14.0599	697
14.073	708
14.0862	724
14.0993	713
14.1124	697
14.1256	713
14.1387	650
14.1518	686
14.1649	708
14.1781	713
14.1912	655
14.2043	740
14.2175	708
14.2306	745
14.2437	640
14.2569	708
14.27	724
14.2831	729
14.2962	718
14.3094	773
14.3225	858
14.3356	756
14.3488	801
14.3619	790
14.375	853
14.3881	912
14.4013	818
14.4144	894
14.4275	924
14.4407	967
14.4538	1063
14.4669	1050
14.4801	1149
14.4932	1197
14.5063	1246
14.5195	1303
14.5326	1376
14.5457	1369
14.5588	1490
14.572	1436
14.5851	1498
14.5982	1467
14.6114	1436
14.6245	1340
14.6376	1282
14.6508	1076
14.6639	1063
14.677	1043
14.6901	924
14.7033	864
14.7164	818
14.7295	773
14.7427	767
14.7558	734
14.7689	681
14.7821	686
14.7952	697
14.8083	686
14.8215	686
14.8346	645
14.8477	630
14.8608	635
14.874	625
14.8871	630
14.9002	650
14.9134	640
14.9265	610
14.9396	640
14.9527	610
14.9659	630
14.979	671
14.9922	640
15.0053	581
15.0184	610
15.0315	595
15.0447	686
15.0578	620
15.0709	671
15.0841	655
15.0972	557
15.1103	645
15.1235	640
15.1366	640
15.1497	615
15.1628	671
15.176	571
15.1891	595
15.2022	586
15.2154	571
15.2285	635
15.2416	625
15.2547	586
15.2679	595
15.281	590
15.2941	600
15.3073	635
15.3204	600
15.3335	600
15.3467	562
15.3598	615
15.3729	620
15.386	586
15.3992	620
15.4123	581
15.4254	605
15.4386	576
15.4517	571
15.4648	581
15.478	548
15.4911	620
15.5042	645
15.5174	586
15.5305	600
15.5436	571
15.5567	635
15.5699	557
15.583	595
15.5961	605
15.6093	566
15.6224	610
15.6355	645
15.6487	562
15.6618	566
15.6749	586
15.6881	552
15.7012	566
15.7143	600
15.7274	576
15.7406	581
15.7537	600
15.7668	625
15.78	581
15.7931	586
15.8062	595
15.8194	557
15.8325	576
15.8456	615
15.8587	615
15.8719	586
15.885	576
15.8981	625
15.9113	548
15.9244	543
15.9375	566
15.9507	600
15.9638	543
15.9769	595
15.9901	571
16.0032	543
16.0163	620
16.0294	576
16.0426	543
16.0557	571
16.0688	562
16.082	566
16.0951	600
16.1082	562
16.1213	581
16.1345	576
16.1476	529
16.1607	605
16.1739	610
16.187	586
16.2001	640
16.2133	600
16.2264	571
16.2395	586
16.2526	600
16.2658	562
16.2789	640
16.292	610
16.3052	660
16.3183	615
16.3314	635
16.3446	620
16.3577	620
16.3708	635
16.384	655
16.3971	671
16.4102	686
16.4233	729
16.4365	729
16.4496	718
16.4627	767
16.4759	853
16.489	807
16.5021	894
16.5153	924
16.5284	942
16.5415	1050
16.5546	1018
16.5678	1211
16.5809	1170
16.594	1332
16.6072	1391
16.6203	1482
16.6334	1632
16.6466	1706
16.6597	1858
16.6728	1971
16.6859	2034
16.6991	2228
16.7122	2218
16.7253	2343
16.7385	2352
16.7516	2285
16.7647	2323
16.7779	2200
16.791	2116
16.8041	1945
16.8173	1747
16.8304	1689
16.8435	1673
16.8566	1399
16.8698	1253
16.8829	1218
16.896	1082
16.9092	1037
16.9223	967
16.9354	930
16.9486	853
16.9617	847
16.9748	829
16.988	740
17.0011	718
17.0142	729
17.0273	740
17.0405	692
17.0536	702
17.0667	697
17.0799	692
17.093	655
17.1061	645
17.1193	600
17.1324	686
17.1455	635
17.1586	713
17.1718	702
17.1849	676
17.198	708
17.2112	708
17.2243	751
17.2374	762
17.2506	784
17.2637	767
17.2768	734
17.29	829
17.3031	858
17.3162	835
17.3293	824
17.3425	829
17.3556	784
17.3687	824
17.3819	767
17.395	778
17.4081	773
17.4213	724
17.4344	740
17.4475	702
17.4606	697
17.4738	655
17.4869	671
17.5	708
17.5132	650
17.5263	671
17.5394	692
17.5526	702
17.5657	734
17.5788	718
17.5919	762
17.6051	745
17.6182	751
17.6313	729
17.6445	778
17.6576	784
17.6707	767
17.6838	708
17.697	681
17.7101	676
17.7232	697
17.7364	650
17.7495	635
17.7626	620
17.7758	676
17.7889	620
17.802	605
17.8152	586
17.8283	552
17.8414	534
17.8545	576
17.8677	562
17.8808	566
17.8939	552
17.9071	610
17.9202	566
17.9333	562
17.9465	552
17.9596	524
17.9727	534
17.9858	524
17.999	538
18.0121	552
18.0252	538
18.0384	534
18.0515	538
18.0646	529
18.0778	543
18.0909	548
18.104	548
18.1171	548
18.1303	506
18.1434	576
18.1565	566
18.1697	552
18.1828	552
18.1959	586
18.2091	595
18.2222	600
18.2353	610
18.2485	600
18.2616	610
18.2747	645
18.2878	620
18.301	655
18.3141	586
18.3272	635
18.3404	645
18.3535	650
18.3666	576
18.3798	586
18.3929	581
18.406	571
18.4191	562
18.4323	552
18.4454	557
18.4585	534
18.4717	552
18.4848	502
18.4979	543
18.5111	511
18.5242	520
18.5373	529
18.5505	506
18.5636	502
18.5767	502
18.5898	506
18.603	520
18.6161	552
18.6292	506
18.6424	488
18.6555	511
18.6686	520
18.6818	493
18.6949	524
18.708	543
18.7212	515
18.7343	480
18.7474	493
18.7605	502
18.7737	529
18.7868	506
18.7999	538
18.8131	538
18.8262	520
18.8393	524
18.8525	520
18.8656	520
18.8787	529
18.8918	502
18.905	471
18.9181	462
18.9312	538
18.9444	467
18.9575	543
18.9706	534
18.9838	511
18.9969	524
19.01	511
19.0231	515
19.0363	538
19.0494	524
19.0625	529
19.0757	576
19.0888	520
19.1019	529
19.1151	571
19.1282	552
19.1413	529
19.1545	562
19.1676	586
19.1807	566
19.1938	581
19.207	566
19.2201	571
19.2332	610
19.2464	595
19.2595	666
19.2726	605
19.2858	605
19.2989	610
19.312	666
19.3251	650
19.3383	713
19.3514	681
19.3645	729
19.3777	708
19.3908	686
19.4039	620
19.417	686
19.4302	635
19.4433	645
19.4564	666
19.4696	630
19.4827	630
19.4958	620
19.509	615
19.5221	660
19.5352	590
19.5483	660
19.5615	692
19.5746	620
19.5877	697
19.6009	692
19.614	734
19.6271	692
19.6403	773
19.6534	801
19.6665	790
19.6797	824
19.6928	847
19.7059	894
19.719	882
19.7322	930
19.7453	999
19.7584	1030
19.7716	1030
19.7847	1082
19.7978	1089
19.811	1136
19.8241	1116
19.8372	1190
19.8503	1225
19.8635	1170
19.8766	1218
19.8897	1197
19.9029	1218
19.916	1225
19.9291	1163
19.9423	1156
19.9554	1089
19.9685	1142
19.9816	1082
19.9948	1096
20.0079	1136
20.021	1116
20.0342	1056
20.0473	1170
20.0604	1142
20.0736	1142
20.0867	1190
20.0998	1303
20.113	1176
20.1261	1274
20.1392	1267
20.1523	1183
20.1655	1325
20.1786	1163
20.1917	1318
20.2049	1197
20.218	1109
20.2311	1076
20.2443	1043
20.2574	924
20.2705	967
20.2837	858
20.2968	847
20.3099	751
20.323	734
20.3362	724
20.3493	756
20.3624	666
20.3756	692
20.3887	660
20.4018	676
20.415	660
20.4281	671
20.4412	610
20.4543	615
20.4675	655
20.4806	671
20.4937	702
20.5069	676
20.52	724
20.5331	702
20.5463	718
20.5594	729
20.5725	795
20.5857	795
20.5988	801
20.6119	745
20.625	790
20.6382	835
20.6513	807
20.6644	835
20.6776	955
20.6907	980
20.7038	961
20.717	1005
20.7301	1024
20.7432	1082
20.7563	1089
20.7695	1076
20.7826	1109
20.7957	1190
20.8089	1253
20.822	1296
20.8351	1289
20.8483	1340
20.8614	1340
20.8745	1347
20.8876	1362
20.9008	1475
20.9139	1498
20.927	1552
20.9402	1467
20.9533	1600
20.9664	1560
20.9796	1681
20.9927	1756
21.0058	1781
21.019	1875
21.0321	1910
21.0452	1927
21.0583	1945
21.0715	1998
21.0846	2061
21.0977	2088
21.1109	2025
21.124	2016
21.1371	2153
21.1502	2007
21.1634	1892
21.1765	1875
21.1896	1798
21.2028	1764
21.2159	1772
21.229	1608
21.2422	1552
21.2553	1452
21.2684	1354
21.2815	1274
21.2947	1225
21.3078	1325
21.3209	1225
21.3341	1197
21.3472	1163
21.3603	1136
21.3735	1122
21.3866	1082
21.3997	1037
21.4128	1005
21.426	1018
21.4391	1011
21.4522	999
21.4654	980
21.4785	936
21.4916	1005
21.5048	986
21.5179	986
21.531	955
21.5442	1056
21.5573	967
21.5704	980
21.5835	1024
21.5967	1018
21.6098	1018
21.6229	1063
21.6361	1043
21.6492	1122
21.6623	1043
21.6755	1089
21.6886	1116
21.7017	1190
21.7148	1204
21.728	1218
21.7411	1218
21.7542	1232
21.7674	1239
21.7805	1274
21.7936	1354
21.8068	1384
21.8199	1332
21.833	1475
21.8462	1369
21.8593	1391
21.8724	1537
21.8855	1529
21.8987	1560
21.9118	1600
21.9249	1789
21.9381	1764
21.9512	1875
21.9643	2016
21.9775	2070
21.9906	2052
22.0037	2237
22.0169	2237
22.03	2480
22.0431	2480
22.0562	2560
22.0694	2591
22.0825	2777
22.0956	2862
22.1088	2894
22.1219	2905
22.135	3192
22.1482	3204
22.1613	3226
22.1744	3376
22.1875	3411
22.2007	3516
22.2138	3684
22.2269	3733
22.2401	3881
22.2532	3881
22.2663	3919
22.2795	4020
22.2926	4109
22.3057	4109
22.3188	4109
22.332	3956
22.3451	3856
22.3582	3782
22.3714	3612
22.3845	3481
22.3976	3226
22.4108	3025
22.4239	2841
22.437	2642
22.4502	2560
22.4633	2333
22.4764	2285
22.4895	2079
22.5027	1884
22.5158	1798
22.5289	1697
22.5421	1665
22.5552	1544
22.5683	1399
22.5815	1421
22.5946	1332
22.6077	1253
22.6208	1225
22.634	1211
22.6471	1129
22.6602	1156
22.6734	1018
22.6865	1116
22.6996	1082
22.7127	1037
22.7259	1024
22.739	1018
22.7521	986
22.7653	1089
22.7784	1102
22.7915	1116
22.8047	1069
22.8178	1176
22.8309	1089
22.8441	1183
22.8572	1253
22.8703	1197
22.8834	1332
22.8966	1362
22.9097	1399
22.9228	1406
22.936	1444
22.9491	1436
22.9622	1347
22.9754	1406
22.9885	1332
23.0016	1289
23.0147	1156
23.0279	1183
23.041	1204
23.0541	1109
23.0673	1024
23.0804	1005
23.0935	961
23.1067	841
23.1198	918
23.1329	841
23.146	882
23.1592	778
23.1723	790
23.1854	762
23.1986	778
23.2117	724
23.2248	784
23.238	767
23.2511	801
23.2642	773
23.2773	778
23.2905	762
23.3036	778
23.3167	841
23.3299	801
23.343	829
23.3561	894
23.3693	900
23.3824	924
23.3955	949
23.4087	1037
23.4218	980
23.4349	1109
23.448	1156
23.4612	1282
23.4743	1260
23.4874	1296
23.5006	1482
23.5137	1467
23.5268	1560
23.54	1632
23.5531	1624
23.5662	1714
23.5794	1722
23.5925	1781
23.6056	1714
23.6187	1764
23.6319	1616
23.645	1608
23.6581	1544
23.6713	1552
23.6844	1467
23.6975	1325
23.7107	1289
23.7238	1218
23.7369	1156
23.75	1156
23.7632	1116
23.7763	1063
23.7894	986
23.8026	973
23.8157	1024
23.8288	986
23.842	936
23.8551	986
23.8682	986
23.8814	1063
23.8945	1037
23.9076	1018
23.9207	1018
23.9339	1050
23.947	1109
23.9601	1063
23.9733	1089
23.9864	1190
23.9995	1176
24.0127	1197
24.0258	1170
24.0389	1218
24.052	1246
24.0652	1318
24.0783	1340
24.0914	1310
24.1046	1332
24.1177	1376
24.1308	1399
24.144	1490
24.1571	1467
24.1702	1498
24.1833	1452
24.1965	1537
24.2096	1584
24.2227	1560
24.2359	1624
24.249	1689
24.2621	1706
24.2753	1815
24.2884	1918
24.3015	1980
24.3147	2070
24.3278	2247
24.3409	2421
24.354	2591
24.3672	2694
24.3803	2862
24.3934	3014
24.4066	3125
24.4197	3318
24.4328	3528
24.4459	3636
24.4591	3869
24.4722	4045
24.4853	4109
24.4985	4212
24.5116	4199
24.5247	4264
24.5379	4343
24.551	4570
24.5641	4651
24.5772	4597
24.5904	4706
24.6035	4720
24.6166	4914
24.6298	5027
24.6429	5155
24.656	5432
24.6692	5285
24.6823	5476
24.6954	5580
24.7086	5565
24.7217	5491
24.7348	5344
24.7479	5155
24.7611	4886
24.7742	4789
24.7873	4476
24.8005	4032
24.8136	3782
24.8267	3516
24.8399	3295
24.853	2873
24.8661	2735
24.8792	2411
24.8924	2266
24.9055	1962
24.9186	1832
24.9318	1731
24.9449	1537
24.958	1406
24.9712	1253
24.9843	1260
24.9974	1142
25.0105	1096
25.0237	992
25.0368	999
25.0499	942
25.0631	853
25.0762	858
25.0893	801
25.1025	784
25.1156	756
25.1287	729
25.1419	745
25.155	740
25.1681	692
25.1812	681
25.1944	660
25.2075	650
25.2206	671
25.2338	645
25.2469	645
25.26	595
25.2732	650
25.2863	625
25.2994	600
25.3126	605
25.3257	566
25.3388	557
25.3519	576
25.3651	595
25.3782	534
25.3913	610
25.4045	571
25.4176	562
25.4307	615
25.4439	543
25.457	586
25.4701	534
25.4832	538
25.4964	557
25.5095	586
25.5226	506
25.5358	529
25.5489	529
25.562	529
25.5752	511
25.5883	571
25.6014	515
25.6145	562
25.6277	548
25.6408	515
25.6539	538
25.6671	543
25.6802	524
25.6933	562
25.7065	562
25.7196	548
25.7327	538
25.7459	534
25.759	595
25.7721	566
25.7852	590
25.7984	590
25.8115	576
25.8246	590
25.8378	640
25.8509	581
25.864	655
25.8772	666
25.8903	702
25.9034	640
25.9165	729
25.9297	745
25.9428	745
25.9559	751
25.9691	784
25.9822	853
25.9953	835
26.0084	824
26.0216	930
26.0347	936
26.0478	906
26.061	912
26.0741	961
26.0872	1011
26.1004	980
26.1135	1018
26.1266	1018
26.1398	961
26.1529	1037
26.166	942
26.1791	853
26.1923	795
26.2054	870
26.2185	795
26.2317	692
26.2448	767
26.2579	708
26.2711	655
26.2842	681
26.2973	615
26.3104	595
26.3236	557
26.3367	595
26.3498	562
26.363	534
26.3761	543
26.3892	502
26.4024	538
26.4155	515
26.4286	458
26.4417	524
26.4549	515
26.468	484
26.4811	480
26.4943	488
26.5074	428
26.5205	475
26.5337	458
26.5468	462
26.5599	480
26.5731	467
26.5862	467
26.5993	502
26.6124	506
26.6256	428
26.6387	462
26.6518	493
26.665	484
26.6781	441
26.6912	471
26.7044	467
26.7175	462
26.7306	471
26.7437	467
26.7569	502
26.77	484
26.7831	493
26.7963	484
26.8094	471
26.8225	454
26.8357	515
26.8488	571
26.8619	529
26.8751	520
26.8882	524
26.9013	543
26.9144	590
26.9276	534
26.9407	571
26.9538	529
26.967	581
26.9801	625
26.9932	666
27.0064	620
27.0195	686
27.0326	681
27.0458	734
27.0589	745
27.072	745
27.0851	729
27.0983	751
27.1114	729
27.1245	784
27.1377	790
27.1508	767
27.1639	790
27.1771	801
27.1902	790
27.2033	734
27.2164	824
27.2296	756
27.2427	734
27.2558	718
27.269	756
27.2821	756
27.2952	729
27.3084	686
27.3215	729
27.3346	708
27.3477	734
27.3609	681
27.374	671
27.3871	702
27.4003	681
27.4134	713
27.4265	708
27.4397	666
27.4528	660
27.4659	718
27.479	708
27.4922	745
27.5053	686
27.5184	713
27.5316	697
27.5447	734
27.5578	756
27.571	784
27.5841	818
27.5972	784
27.6104	734
27.6235	812
27.6366	864
27.6497	864
27.6629	888
27.676	829
27.6891	870
27.7023	924
27.7154	918
27.7285	924
27.7416	870
27.7548	918
27.7679	906
27.781	924
27.7942	930
27.8073	912
27.8204	918
27.8336	980
27.8467	876
27.8598	876
27.8729	882
27.8861	906
27.8992	812
27.9123	790
27.9255	812
27.9386	790
27.9517	812
27.9649	708
27.978	751
27.9911	702
28.0043	660
28.0174	630
28.0305	686
28.0436	630
28.0568	660
28.0699	630
28.083	620
28.0962	635
28.1093	615
28.1224	650
28.1356	620
28.1487	635
28.1618	666
28.1749	645
28.1881	676
28.2012	660
28.2143	713
28.2275	686
28.2406	729
28.2537	729
28.2669	756
28.28	818
28.2931	801
28.3062	778
28.3194	864
28.3325	876
28.3456	918
28.3588	942
28.3719	980
28.385	1005
28.3982	1043
28.4113	1024
28.4244	992
28.4376	1037
28.4507	1056
28.4638	1076
28.4769	1069
28.4901	1076
28.5032	1050
28.5163	967
28.5295	986
28.5426	967
28.5557	936
28.5689	906
28.582	894
28.5951	858
28.6083	807
28.6214	876
28.6345	835
28.6476	841
28.6608	829
28.6739	807
28.687	847
28.7002	795
28.7133	924
28.7264	864
28.7396	847
28.7527	906
28.7658	918
28.7789	949
28.7921	894
28.8052	980
28.8183	936
28.8315	906
28.8446	906
28.8577	864
28.8709	864
28.884	853
28.8971	807
28.9103	784
28.9234	818
28.9365	784
28.9496	756
28.9628	784
28.9759	655
28.989	767
29.0022	702
29.0153	671
29.0284	702
29.0416	718
29.0547	686
29.0678	655
29.0809	740
29.0941	666
29.1072	773
29.1203	790
29.1335	773
29.1466	847
29.1597	773
29.1729	829
29.186	829
29.1991	906
29.2122	894
29.2254	888
29.2385	912
29.2516	912
29.2648	967
29.2779	986
29.291	967
29.3041	980
29.3173	1030
29.3304	1018
29.3435	980
29.3567	967
29.3698	986
29.3829	999
29.3961	930
29.4092	918
29.4223	853
29.4355	876
29.4486	784
29.4617	767
29.4748	790
29.488	724
29.5011	734
29.5142	650
29.5274	640
29.5405	625
29.5536	630
29.5668	566
29.5799	576
29.593	590
29.6061	557
29.6193	581
29.6324	576
29.6455	571
29.6587	562
29.6718	552
29.6849	590
29.6981	552
29.7112	538
29.7243	586
29.7374	529
29.7506	571
29.7637	600
29.7768	595
29.79	625
29.8031	586
29.8162	666
29.8294	660
29.8425	650
29.8556	620
29.8688	686
29.8819	713
29.895	702
29.9081	660
29.9213	660
29.9344	724
29.9475	692
29.9607	676
29.9738	650
29.9869	734
30.0001	751
30.0132	713
30.0263	676
30.0394	718
30.0526	708
30.0657	713
30.0788	666
30.092	595
30.1051	625
30.1182	655
30.1314	666
30.1445	697
30.1576	671
30.1708	650
30.1839	655
30.197	625
30.2101	625
30.2233	600
30.2364	660
30.2495	640
30.2627	655
30.2758	660
30.2889	630
30.3021	666
30.3152	620
30.3283	605
30.3414	625
30.3546	645
30.3677	581
30.3808	600
30.394	566
30.4071	610
30.4202	635
30.4334	615
30.4465	615
30.4596	600
30.4728	586
30.4859	595
30.499	576
30.5121	581
30.5253	590
30.5384	566
30.5515	586
30.5647	600
30.5778	534
30.5909	515
30.6041	529
30.6172	515
30.6303	529
30.6434	543
30.6566	511
30.6697	462
30.6828	520
30.696	511
30.7091	548
30.7222	493
30.7354	534
30.7485	502
30.7616	511
30.7748	506
30.7879	502
30.801	515
30.8141	511
30.8273	524
30.8404	480
30.8535	524
30.8667	520
30.8798	515
30.8929	480
30.9061	520
30.9192	493
30.9323	520
30.9454	520
30.9586	566
30.9717	493
30.9848	488
30.998	515
31.0111	534
31.0242	538
31.0373	520
31.0505	548
31.0636	534
31.0767	534
31.0899	484
31.103	552
31.1161	581
31.1293	506
31.1424	520
31.1555	520
31.1686	462
31.1818	506
31.1949	538
31.208	488
31.2212	506
31.2343	497
31.2474	493
[truncated: 1,427 more rows]
